# Supplementary material for: Characterization of antimicrobial-resistant Gram-negative bacteria that cause neonatal sepsis in seven low- and middle-income countries
Source: Nat Microbiol. 2021 Mar 29;6(4):512–23. doi: 10.1038/s41564-021-00870-7 (PMC8007471; doi:10.1038/s41564-021-00870-7)
Supplement: Supplementary file 4 — Supplementary genomics data per isolate (n = 916). [file 41564_2021_870_MOESM4_ESM.xlsx]

## Sheet: Sheet1
Supplementary Table 4 - Total ARG per isolate per antibiotic class. Whole genome sequencing reads were screened using srst2 (v0.2.0) and associated databases: ARGannot
Site	patientbabystudyid	BBisolate	ENA Experiment	ENA Run	ENA accession	FinalSpeciesID	SpeciesGroup	Enterobacteriaceae	FinalTypeOfSepsis	ST	Outcome	EOSLOS72h	Agly	Bla	Fcyn	Flq	MLS	Phen	Rif	Sul	Tet	Tmt	TotalARG
BC	BC-B1045	BC-BB1045-I	ERX4784874	ERR4919965	ERS5229735 (SAMEA7472040)	Acinetobacter baumannii	Acinetobacter baumannii	N	GNB	ST575	alive	LOS	1	8	0	0	2	0	0	1	1	0	13
BC	BC-B1056	BC-BB1056-I	ERX4784875	ERR4919966	ERS5229737 (SAMEA7472042)	Acinetobacter baumannii	Acinetobacter baumannii	N	GNB	ST2	alive	LOS	6	7	0	0	2	0	0	0	1	0	16
BC	BC-B1176	BC-BB1176-I	ERX4784877	ERR4919968	ERS5229747 (SAMEA7472052)	Acinetobacter baumannii	Acinetobacter baumannii	N	GNB	ST2	alive	LOS	5	6	0	0	2	2	1	2	1	0	19
BC	BC-B1182	BC-BB1182-I	ERX4784878	ERR4919969	ERS5229748 (SAMEA7472053)	Acinetobacter baumannii	Acinetobacter baumannii	N	GNB	ST976	alive	LOS	2	5	0	0	2	0	0	1	0	0	10
BC	BC-B721	BC-BB721-I	ERX4784880	ERR4919971	ERS5229863 (SAMEA7472168)	Acinetobacter baumannii	Acinetobacter baumannii	N	GNB	ST2	untraceable	LOS	4	6	0	0	2	2	1	2	1	0	18
BC	BC-B913	BC-BB913-I	ERX4784882	ERR4919973	ERS5229887 (SAMEA7472192)	Acinetobacter baumannii	Acinetobacter baumannii	N	GNB	NA	alive	LOS	0	1	0	0	2	0	0	0	0	0	3
BC	BC-B920	BC-BB920-I	ERX4784883	ERR4919974	ERS5229888 (SAMEA7472193)	Acinetobacter baumannii	Acinetobacter baumannii	N	GNB	ST2	alive	EOS	4	7	0	0	2	2	1	2	1	0	19
BK	BK-B796	BK-BB796-I	ERX4784886	ERR4919977	ERS5229907 (SAMEA7472212)	Acinetobacter baumannii	Acinetobacter baumannii	N	GNB	ST10	alive	LOS	3	6	0	0	2	1	1	2	1	0	16
BK	BK-B838	BK-BB838-I	ERX4784887	ERR4919978	ERS5229910 (SAMEA7472215)	Acinetobacter baumannii	Acinetobacter baumannii	N	GNB	ST575	alive	EOS	1	6	0	0	2	0	0	0	1	0	10
ES	ESO-B1529	ESO-BB1529-I1	ERX4784888	ERR4919979	ERS5229950 (SAMEA7472255)	Acinetobacter baumannii	Acinetobacter baumannii	N	GNB	ST267	alive	LOS	4	4	0	0	0	1	0	1	0	1	11
ES	ESS-B0043	ESS-BB0043-I1	ERX4784889	ERR4919980	ERS5229961 (SAMEA7472266)	Acinetobacter baumannii	Acinetobacter baumannii	N	GNB	ST1	deceased	EOS	2	5	0	0	0	1	0	1	1	0	10
ES	ESS-B0070A	ESS-BB0070a-I1	ERX4784890	ERR4919981	ERS5229964 (SAMEA7472269)	Acinetobacter baumannii	Acinetobacter baumannii	N	GNB	ST1	alive	LOS	2	6	0	0	0	1	0	1	1	0	11
ES	ESS-B0076A	ESS-BB0076a-I1	ERX4784891	ERR4919982	ERS5229966 (SAMEA7472271)	Acinetobacter baumannii	Acinetobacter baumannii	N	GNB	ST1	untraceable	LOS	2	6	0	0	0	1	0	1	1	0	11
ES	ESS-B0079	ESS-BB0079-I1	ERX4784892	ERR4919983	ERS5229967 (SAMEA7472272)	Acinetobacter baumannii	Acinetobacter baumannii	N	GNB	ST1	untraceable	EOS	2	6	0	0	0	1	0	1	1	0	11
ES	ESS-B0118	ESS-BB0118-I1	ERX4784893	ERR4919984	ERS5229970 (SAMEA7472275)	Acinetobacter baumannii	Acinetobacter baumannii	N	GNB	ST1	alive	LOS	2	5	0	0	0	1	0	1	1	0	10
ES	ESS-B0182	ESS-BB0182-I1	ERX4784894	ERR4919985	ERS5229977 (SAMEA7472282)	Acinetobacter baumannii	Acinetobacter baumannii	N	GNB	ST1	untraceable	EOS	2	6	0	0	0	1	0	1	1	0	11
IN	IN-B1195	IN-BB1195-I	ERX4784895	ERR4919986	ERS5230034 (SAMEA7472339)	Acinetobacter baumannii	Acinetobacter baumannii	N	GNB	ST1	deceased	LOS	6	8	0	0	0	0	0	2	1	1	18
IN	IN-B389	IN-BB389-I	ERX4784896	ERR4919987	ERS5230038 (SAMEA7472343)	Acinetobacter baumannii	Acinetobacter baumannii	N	GNB	ST575	alive	LOS	2	8	0	0	0	0	0	2	1	0	13
IN	IN-B432	IN-BB432-I	ERX4784897	ERR4919988	ERS5230041 (SAMEA7472346)	Acinetobacter baumannii	Acinetobacter baumannii	N	GNB	ST2	untraceable	LOS	5	7	0	0	2	0	0	0	1	0	15
NK	NK-B1127	NK-BB1127r1-I	ERX4784900	ERR4919991	ERS5230064 (SAMEA7472369)	Acinetobacter baumannii	Acinetobacter baumannii	N	GNB	ST2	deceased	LOS	3	4	0	0	0	0	0	2	1	0	10
NK	NK-B1427	NK-BB1427-I	ERX4784901	ERR4919992	ERS5230079 (SAMEA7472384)	Acinetobacter baumannii	Acinetobacter baumannii	N	GNB	ST10	deceased	LOS	0	5	0	0	0	0	0	0	0	0	5
NK	NK-B6456	NK-BB6456-I	ERX4784902	ERR4919993	ERS5230112 (SAMEA7472417)	Acinetobacter baumannii	Acinetobacter baumannii	N	GNB	ST575	alive	LOS	1	5	0	0	0	0	0	1	1	0	8
PC	PC-B444	PC-BB444-I	ERX4784904	ERR4919995	ERS5230222 (SAMEA7472527)	Acinetobacter baumannii	Acinetobacter baumannii	N	GNB	ST1106	alive	EOS	4	7	0	0	2	1	0	1	0	0	15
PP	PP-B4635	PP-BB4635-I	ERX4784906	ERR4919997	ERS5230374 (SAMEA7472680)	Acinetobacter baumannii	Acinetobacter baumannii	N	GNB	ST424	alive	LOS	0	3	0	0	0	0	0	0	0	0	3
PP	PP-B4851	PP-BB4851-I	ERX4784907	ERR4919998	ERS5230386 (SAMEA7472692)	Acinetobacter baumannii	Acinetobacter baumannii	N	GNB	ST1327	alive	EOS	0	4	0	0	0	0	0	0	0	0	4
PP	PP-B5056	PP-BB5056-I	ERX4784908	ERR4919999	ERS5230397 (SAMEA7472703)	Acinetobacter baumannii	Acinetobacter baumannii	N	GNB	ST1106	untraceable	LOS	4	7	0	0	2	1	0	1	0	0	15
PP	PP-B6783	PP-BB6783-I	ERX4784910	ERR4920001	ERS5230463 (SAMEA7472769)	Acinetobacter baumannii	Acinetobacter baumannii	N	GNB	ST1106	untraceable	EOS	4	7	0	0	2	1	0	1	0	0	15
PP	PP-B6798B	PP-BB6798b-I	ERX4784911	ERR4920002	ERS5230466 (SAMEA7472772)	Acinetobacter baumannii	Acinetobacter baumannii	N	GNB	ST1106	ND	ND	4	7	0	0	2	1	0	1	0	0	15
PP	PP-B6843	PP-BB6843-I	ERX4784912	ERR4920003	ERS5230470 (SAMEA7472776)	Acinetobacter baumannii	Acinetobacter baumannii	N	GNB	ST1106	alive	EOS	4	7	0	0	2	1	0	1	0	0	15
PP	PP-B6888B	PP-BB6888b-I	ERX4784913	ERR4920004	ERS5230473 (SAMEA7472779)	Acinetobacter baumannii	Acinetobacter baumannii	N	GNB	ST1106	alive	EOS	4	7	0	0	2	1	0	1	0	0	15
PP	PP-B7602	PP-BB7602-I	ERX4784914	ERR4920005	ERS5230514 (SAMEA7472820)	Acinetobacter baumannii	Acinetobacter baumannii	N	GNB	ST25	deceased	LOS	3	7	0	0	2	1	1	2	0	0	16
RK	RK-B754	RK-BB754-I	ERX4784915	ERR4920006	ERS5230575 (SAMEA7472881)	Acinetobacter baumannii	Acinetobacter baumannii	N	GNB	ST1	alive	EOS	2	5	0	0	0	0	0	0	0	0	7
RK	RK-B86	RK-BB86-I	ERX4784916	ERR4920007	ERS5230581 (SAMEA7472887)	Acinetobacter baumannii	Acinetobacter baumannii	N	GNB	ST1	alive	EOS	1	6	0	0	0	1	0	1	1	0	10
RU	RU-B277	RU-BB277-I	ERX4784917	ERR4920008	ERS5230595 (SAMEA7472901)	Acinetobacter baumannii	Acinetobacter baumannii	N	GNB	ST52	alive	EOS	1	6	0	0	2	1	0	1	2	0	13
RU	RU-B418	RU-BB418-I	ERX4784919	ERR4920010	ERS5230601 (SAMEA7472907)	Acinetobacter baumannii	Acinetobacter baumannii	N	GNB	ST1	alive	LOS	1	5	0	0	0	1	0	1	1	0	9
ZAT	ZAT-B1784B	ZAT-BB1784b-I2	ERX4784920	ERR4920011	ERS5230623 (SAMEA7472929)	Acinetobacter baumannii	Acinetobacter baumannii	N	GNB	ST1	alive	EOS	6	8	0	0	2	1	1	2	1	1	22
ZAT	ZAT-B2008B	ZAT-BB2008b-I1	ERX4784921	ERR4920012	ERS5230626 (SAMEA7472932)	Acinetobacter baumannii	Acinetobacter baumannii	N	GNB	ST164	untraceable	EOS	4	5	0	0	2	0	1	2	1	0	15
ZAT	ZAT-B2897	ZAT-BB2897-I1	ERX4784922	ERR4920013	ERS5230638 (SAMEA7472944)	Acinetobacter baumannii	Acinetobacter baumannii	N	GNB	ST164	alive	EOS	3	6	0	0	2	0	1	2	1	0	15
BC	BC-B1059	BC-BB1059-I	ERX4784876	ERR4919967	ERS5229738 (SAMEA7472043)	Acinetobacter bereziniae	Acinetobacter spp.	N	GNB	NA	alive	LOS	4	3	0	0	2	0	0	0	1	0	10
BC	BC-B344	BC-BB344-I	ERX4784879	ERR4919970	ERS5229812 (SAMEA7472117)	Acinetobacter junii	Acinetobacter spp.	N	GNB	NA	untraceable	EOS	0	0	0	0	2	0	0	0	0	0	2
BC	BC-B772	BC-BB772-I	ERX4784881	ERR4919972	ERS5229869 (SAMEA7472174)	Acinetobacter sp.	Acinetobacter spp.	N	GNB	NA	alive	EOS	0	0	0	0	2	0	0	0	0	0	2
BC	BC-B947	BC-BB947-I	ERX4784884	ERR4919975	ERS5229892 (SAMEA7472197)	Acinetobacter bereziniae	Acinetobacter spp.	N	GNB	NA	alive	LOS	2	2	0	0	2	0	0	1	0	0	7
BC	BC-B971	BC-BB971-I	ERX4784885	ERR4919976	ERS5229894 (SAMEA7472199)	Acinetobacter nosocomialis	Acinetobacter spp.	N	GNB	ST1110	alive	EOS	2	2	0	0	2	1	0	1	1	0	9
NK	NK-B0561	NK-BB0561-I	ERX4784898	ERR4919989	ERS5230049 (SAMEA7472354)	Acinetobacter schindleri	Acinetobacter spp.	N	GNB	NA	alive	EOS	0	1	0	0	0	0	0	1	0	0	2
NK	NK-B1077	NK-BB1077-I	ERX4784899	ERR4919990	ERS5230059 (SAMEA7472364)	Acinetobacter schindleri	Acinetobacter spp.	N	GNB	NA	alive	LOS	0	0	0	0	0	0	0	1	0	0	1
NN	NN-B1796	NN-BB1796-I	ERX4784903	ERR4919994	ERS5230177 (SAMEA7472482)	Acinetobacter nosocomialis	Acinetobacter spp.	N	GNB	ST1326	alive	LOS	0	0	0	0	0	0	0	0	0	0	0
PP	PP-B3780	PP-BB3780-I	ERX4784905	ERR4919996	ERS5230362 (SAMEA7472667)	Acinetobacter sp.	Acinetobacter spp.	N	GNB	NA	alive	EOS	1	1	0	0	0	0	0	0	0	0	2
PP	PP-B621	PP-BB621-I	ERX4784909	ERR4920000	ERS5230443 (SAMEA7472749)	Acinetobacter radioresistens	Acinetobacter spp.	N	GNB	NA	untraceable	EOS	0	1	0	0	0	0	0	0	1	0	2
RU	RU-B36	RU-BB36-I	ERX4784918	ERR4920009	ERS5230599 (SAMEA7472905)	Acinetobacter nosocomialis	Acinetobacter spp.	N	GNB	ST768	alive	LOS	0	1	0	0	0	0	0	0	0	0	1
BC	BC-B1037	BC-BB1037-I	ERX4784923	ERR4920014	ERS5229734 (SAMEA7472039)	Burkholderia cepacia	Burkholderia	N	GNB	ST807	alive	LOS	0	0	0	0	0	0	0	0	0	0	0
BC	BC-B1166	BC-BB1166-I	ERX4784924	ERR4920015	ERS5229745 (SAMEA7472050)	Burkholderia sp.	Burkholderia	N	GNB	ST1578	alive	LOS	4	0	0	0	0	1	0	1	1	0	7
BC	BC-B1196	BC-BB1196-I	ERX4784925	ERR4920016	ERS5229749 (SAMEA7472054)	Burkholderia sp.	Burkholderia	N	GNB	ST1578	deceased	LOS	4	0	0	0	0	1	0	1	1	0	7
BC	BC-B1241	BC-BB1241-I	ERX4784926	ERR4920017	ERS5229754 (SAMEA7472059)	Burkholderia sp.	Burkholderia	N	GNB	ST1578	untraceable	LOS	4	0	0	0	0	1	0	1	1	0	7
PP	PP-B2452	PP-BB2452-I	ERX4784946	ERR4920037	ERS5230312 (SAMEA7472617)	Burkholderia gladioli	Burkholderia	N	GNB	ST1622	untraceable	ND	0	0	0	0	0	0	0	0	0	0	0
BC	BC-B1434	BC-BB1434-I	ERX4784927	ERR4920018	ERS5229760 (SAMEA7472065)	Burkholderia cenocepacia	Burkholderia cenocepacia	N	GNB	ST332	untraceable	LOS	0	0	0	0	0	0	0	0	0	0	0
PC	PC-B138	PC-BB138-I	ERX4784928	ERR4920019	ERS5230214 (SAMEA7472519)	Burkholderia cenocepacia	Burkholderia cenocepacia	N	GNB	ST1621	alive	EOS	0	0	0	0	0	0	0	0	0	0	0
PP	PP-B1319	PP-BB1319-I	ERX4784929	ERR4920020	ERS5230240 (SAMEA7472545)	Burkholderia cenocepacia	Burkholderia cenocepacia	N	GNB	ST1621	deceased	EOS	0	0	0	0	0	0	0	0	0	0	0
PP	PP-B1461	PP-BB1461-I	ERX4784930	ERR4920021	ERS5230244 (SAMEA7472549)	Burkholderia cenocepacia	Burkholderia cenocepacia	N	GNB	ST1621	untraceable	EOS	0	0	0	0	0	0	0	0	0	0	0
PP	PP-B1525	PP-BB1525-I	ERX4784931	ERR4920022	ERS5230245 (SAMEA7472550)	Burkholderia cenocepacia	Burkholderia cenocepacia	N	GNB	ST1621	untraceable	EOS	0	0	0	0	0	0	0	0	0	0	0
PP	PP-B1582	PP-BB1582-I	ERX4784932	ERR4920023	ERS5230249 (SAMEA7472554)	Burkholderia cenocepacia	Burkholderia cenocepacia	N	GNB	ST1621	untraceable	EOS	0	0	0	0	0	0	0	0	0	0	0
PP	PP-B1606	PP-BB1606-I	ERX4784933	ERR4920024	ERS5230254 (SAMEA7472559)	Burkholderia cenocepacia	Burkholderia cenocepacia	N	GNB	ST1621	untraceable	EOS	0	0	0	0	0	0	0	0	0	0	0
PP	PP-B1616	PP-BB1616-I	ERX4784934	ERR4920025	ERS5230255 (SAMEA7472560)	Burkholderia cenocepacia	Burkholderia cenocepacia	N	GNB	ST1623	alive	LOS	0	0	0	0	0	0	0	0	0	0	0
PP	PP-B1711	PP-BB1711-I	ERX4784935	ERR4920026	ERS5230264 (SAMEA7472569)	Burkholderia cenocepacia	Burkholderia cenocepacia	N	GNB	ST674	untraceable	EOS	0	0	0	0	0	0	0	0	0	0	0
PP	PP-B1755	PP-BB1755-I	ERX4784936	ERR4920027	ERS5230266 (SAMEA7472571)	Burkholderia cenocepacia	Burkholderia cenocepacia	N	GNB	ST1621	alive	EOS	0	0	0	0	0	0	0	0	0	0	0
PP	PP-B1892	PP-BB1892-I	ERX4784937	ERR4920028	ERS5230275 (SAMEA7472580)	Burkholderia cenocepacia	Burkholderia cenocepacia	N	GNB	ST1621	alive	EOS	0	0	0	0	0	0	0	0	0	0	0
PP	PP-B1931	PP-BB1931-I	ERX4784938	ERR4920029	ERS5230278 (SAMEA7472583)	Burkholderia cenocepacia	Burkholderia cenocepacia	N	GNB	ST1621	untraceable	LOS	0	0	0	0	0	0	0	0	0	0	0
PP	PP-B1970	PP-BB1970-I	ERX4784939	ERR4920030	ERS5230281 (SAMEA7472586)	Burkholderia cenocepacia	Burkholderia cenocepacia	N	GNB	NA	untraceable	EOS	0	0	0	0	0	0	0	0	0	0	0
PP	PP-B1977	PP-BB1977-I	ERX4784940	ERR4920031	ERS5230283 (SAMEA7472588)	Burkholderia cenocepacia	Burkholderia cenocepacia	N	GNB	ST1621	untraceable	EOS	0	0	0	0	0	0	0	0	0	0	0
PP	PP-B2016	PP-BB2016-I	ERX4784941	ERR4920032	ERS5230285 (SAMEA7472590)	Burkholderia cenocepacia	Burkholderia cenocepacia	N	GNB	ST1621	alive	LOS	0	0	0	0	0	0	0	0	0	0	0
PP	PP-B2017	PP-BB2017-I	ERX4784942	ERR4920033	ERS5230286 (SAMEA7472591)	Burkholderia cenocepacia	Burkholderia cenocepacia	N	GNB	ST1621	deceased	EOS	0	0	0	0	0	0	0	0	0	0	0
PP	PP-B2080	PP-BB2080-I	ERX4784943	ERR4920034	ERS5230290 (SAMEA7472595)	Burkholderia cenocepacia	Burkholderia cenocepacia	N	GNB	ST1621	untraceable	ND	0	0	0	0	0	0	0	0	0	0	0
PP	PP-B2190	PP-BB2190-I	ERX4784944	ERR4920035	ERS5230299 (SAMEA7472604)	Burkholderia cenocepacia	Burkholderia cenocepacia	N	GNB	ST1621	deceased	EOS	0	0	0	0	0	0	0	0	0	0	0
PP	PP-B2253	PP-BB2253-I	ERX4784945	ERR4920036	ERS5230303 (SAMEA7472608)	Burkholderia cenocepacia	Burkholderia cenocepacia	N	GNB	ST1621	untraceable	LOS	0	0	0	0	0	0	0	0	0	0	0
PP	PP-B2646	PP-BB2646-I	ERX4784947	ERR4920038	ERS5230317 (SAMEA7472622)	Burkholderia cenocepacia	Burkholderia cenocepacia	N	GNB	ST1621	untraceable	LOS	0	0	0	0	0	0	0	0	0	0	0
PP	PP-B2702	PP-BB2702-I	ERX4784948	ERR4920039	ERS5230321 (SAMEA7472626)	Burkholderia cenocepacia	Burkholderia cenocepacia	N	GNB	ST1621	deceased	EOS	0	0	0	0	0	0	0	0	0	0	0
PP	PP-B2827	PP-BB2827-I	ERX4784949	ERR4920040	ERS5230324 (SAMEA7472629)	Burkholderia cenocepacia	Burkholderia cenocepacia	N	GNB	ST1621	deceased	EOS	0	0	0	0	0	0	0	0	0	0	0
PP	PP-B2837	PP-BB2837-I	ERX4784950	ERR4920041	ERS5230325 (SAMEA7472630)	Burkholderia cenocepacia	Burkholderia cenocepacia	N	GNB	ST1621	untraceable	ND	0	0	0	0	0	0	0	0	0	0	0
PP	PP-B2952	PP-BB2952-I	ERX4784951	ERR4920042	ERS5230329 (SAMEA7472634)	Burkholderia cenocepacia	Burkholderia cenocepacia	N	GNB	ST1621	deceased	ND	0	0	0	0	0	0	0	0	0	0	0
PP	PP-B3124	PP-BB3124-I	ERX4784952	ERR4920043	ERS5230334 (SAMEA7472639)	Burkholderia cenocepacia	Burkholderia cenocepacia	N	GNB	ST1621	untraceable	ND	0	0	0	0	0	0	0	0	0	0	0
PP	PP-B3137	PP-BB3137-I	ERX4784953	ERR4920044	ERS5230335 (SAMEA7472640)	Burkholderia cenocepacia	Burkholderia cenocepacia	N	GNB	ST1621	alive	EOS	0	0	0	0	0	0	0	0	0	0	0
PP	PP-B3198	PP-BB3198-I	ERX4784954	ERR4920045	ERS5230343 (SAMEA7472648)	Burkholderia cenocepacia	Burkholderia cenocepacia	N	GNB	ST1621	deceased	EOS	0	0	0	0	0	0	0	0	0	0	0
PP	PP-B3223	PP-BB3223-I	ERX4784955	ERR4920046	ERS5230344 (SAMEA7472649)	Burkholderia cenocepacia	Burkholderia cenocepacia	N	GNB	ST1621	alive	ND	0	0	0	0	0	0	0	0	0	0	0
PP	PP-B3367	PP-BB3367-I	ERX4784956	ERR4920047	ERS5230352 (SAMEA7472657)	Burkholderia cenocepacia	Burkholderia cenocepacia	N	GNB	ST1621	alive	EOS	0	0	0	0	0	0	0	0	0	0	0
PP	PP-B342	PP-BB342-I	ERX4784957	ERR4920048	ERS5230353 (SAMEA7472658)	Burkholderia cenocepacia	Burkholderia cenocepacia	N	GNB	ST1621	untraceable	LOS	0	0	0	0	0	0	0	0	0	0	0
PP	PP-B3805	PP-BB3805-I	ERX4784958	ERR4920049	ERS5230363 (SAMEA7472669)	Burkholderia cenocepacia	Burkholderia cenocepacia	N	GNB	ST1621	alive	EOS	0	0	0	0	0	0	0	0	0	0	0
PP	PP-B566	PP-BB566-I	ERX4784959	ERR4920050	ERS5230420 (SAMEA7472726)	Burkholderia cenocepacia	Burkholderia cenocepacia	N	GNB	ST1621	untraceable	ND	0	0	0	0	0	0	0	0	0	0	0
PP	PP-B5910	PP-BB5910-I	ERX4784960	ERR4920051	ERS5230431 (SAMEA7472737)	Burkholderia cenocepacia	Burkholderia cenocepacia	N	GNB	ST1621	alive	LOS	0	0	0	0	0	0	0	0	0	0	0
PP	PP-B5975	PP-BB5975-I	ERX4784961	ERR4920052	ERS5230433 (SAMEA7472739)	Burkholderia cenocepacia	Burkholderia cenocepacia	N	GNB	ST1621	alive	EOS	0	0	0	0	0	0	0	0	0	0	0
PP	PP-B5996	PP-BB5996-I	ERX4784962	ERR4920053	ERS5230435 (SAMEA7472741)	Burkholderia cenocepacia	Burkholderia cenocepacia	N	GNB	ST1621	alive	EOS	0	0	0	0	0	0	0	0	0	0	0
PP	PP-B6143	PP-BB6143-I	ERX4784963	ERR4920054	ERS5230438 (SAMEA7472744)	Burkholderia cenocepacia	Burkholderia cenocepacia	N	GNB	ST1621	deceased	LOS	0	0	0	0	0	0	0	0	0	0	0
PP	PP-B6145	PP-BB6145-I	ERX4784964	ERR4920055	ERS5230439 (SAMEA7472745)	Burkholderia cenocepacia	Burkholderia cenocepacia	N	GNB	ST1621	deceased	ND	0	0	0	0	0	0	0	0	0	0	0
PP	PP-B6158B	PP-BB6158b-I	ERX4784965	ERR4920056	ERS5230440 (SAMEA7472746)	Burkholderia cenocepacia	Burkholderia cenocepacia	N	GNB	ST1621	deceased	EOS	0	0	0	0	0	0	0	0	0	0	0
PP	PP-B6312	PP-BB6312-I	ERX4784966	ERR4920057	ERS5230447 (SAMEA7472753)	Burkholderia cenocepacia	Burkholderia cenocepacia	N	GNB	ST1621	alive	EOS	0	0	0	0	0	0	0	0	0	0	0
PP	PP-B6394	PP-BB6394r-I	ERX4784967	ERR4920058	ERS5230448 (SAMEA7472754)	Burkholderia cenocepacia	Burkholderia cenocepacia	N	GNB	ST1621	deceased	EOS	0	0	0	0	0	0	0	0	0	0	0
PP	PP-B6739	PP-BB6739-I	ERX4784968	ERR4920059	ERS5230461 (SAMEA7472767)	Burkholderia cenocepacia	Burkholderia cenocepacia	N	GNB	ST1621	deceased	EOS	0	0	0	0	0	0	0	0	0	0	0
PP	PP-B6929	PP-BB6929-I	ERX4784969	ERR4920060	ERS5230475 (SAMEA7472781)	Burkholderia cenocepacia	Burkholderia cenocepacia	N	GNB	ST1621	alive	ND	0	0	0	0	0	0	0	0	0	0	0
PP	PP-B6941	PP-BB6941-I	ERX4784970	ERR4920061	ERS5230477 (SAMEA7472783)	Burkholderia cenocepacia	Burkholderia cenocepacia	N	GNB	ST1621	alive	EOS	0	0	0	0	0	0	0	0	0	0	0
PP	PP-B7046	PP-BB7046-I	ERX4784971	ERR4920062	ERS5230481 (SAMEA7472787)	Burkholderia cenocepacia	Burkholderia cenocepacia	N	GNB	ST1621	alive	EOS	0	0	0	0	0	0	0	0	0	0	0
PP	PP-B7144	PP-BB7144-I	ERX4784972	ERR4920063	ERS5230491 (SAMEA7472797)	Burkholderia cenocepacia	Burkholderia cenocepacia	N	GNB	ST1621	deceased	LOS	0	0	0	0	0	0	0	0	0	0	0
PP	PP-B7237	PP-BB7237-I	ERX4784973	ERR4920064	ERS5230494 (SAMEA7472800)	Burkholderia cenocepacia	Burkholderia cenocepacia	N	GNB	ST1621	alive	EOS	0	0	0	0	0	0	0	0	0	0	0
PP	PP-B7317	PP-BB7317-I	ERX4784974	ERR4920065	ERS5230496 (SAMEA7472802)	Burkholderia cenocepacia	Burkholderia cenocepacia	N	GNB	ST1621	alive	ND	0	0	0	0	0	0	0	0	0	0	0
PP	PP-B7385	PP-BB7385-I	ERX4784975	ERR4920066	ERS5230498 (SAMEA7472804)	Burkholderia cenocepacia	Burkholderia cenocepacia	N	GNB	ST1621	deceased	LOS	0	0	0	0	0	0	0	0	0	0	0
PP	PP-B7537	PP-BB7537-I	ERX4784976	ERR4920067	ERS5230509 (SAMEA7472815)	Burkholderia cenocepacia	Burkholderia cenocepacia	N	GNB	ST1621	deceased	ND	0	0	0	0	0	0	0	0	0	0	0
PP	PP-B7559	PP-BB7559-I	ERX4784977	ERR4920068	ERS5230511 (SAMEA7472817)	Burkholderia cenocepacia	Burkholderia cenocepacia	N	GNB	ST1621	alive	LOS	0	0	0	0	0	0	0	0	0	0	0
PP	PP-B7606	PP-BB7606-I4	ERX4785789	ERR4920880	ERS5230517 (SAMEA7472823)	Burkholderia cenocepacia	Burkholderia cenocepacia	N	GNB	ST1621	deceased	LOS	0	0	0	0	0	0	0	0	0	0	0
PP	PP-B7643	PP-BB7643-I	ERX4784978	ERR4920069	ERS5230518 (SAMEA7472824)	Burkholderia cenocepacia	Burkholderia cenocepacia	N	GNB	ST1621	alive	ND	0	0	0	0	0	0	0	0	0	0	0
PP	PP-B7669	PP-BB7669-I	ERX4784979	ERR4920070	ERS5230520 (SAMEA7472826)	Burkholderia cenocepacia	Burkholderia cenocepacia	N	GNB	ST674	alive	LOS	0	0	0	0	0	0	0	0	0	0	0
PP	PP-B7718	PP-BB7718-I	ERX4784980	ERR4920071	ERS5230523 (SAMEA7472829)	Burkholderia cenocepacia	Burkholderia cenocepacia	N	GNB	ST1621	alive	LOS	0	0	0	0	0	0	0	0	0	0	0
PP	PP-B7756	PP-BB7756-I1	ERX4784981	ERR4920072	ERS5230524 (SAMEA7472830)	Burkholderia cenocepacia	Burkholderia cenocepacia	N	GNB	ST1621	alive	EOS	0	0	0	0	0	0	0	0	0	0	0
PP	PP-B970	PP-BB970-I	ERX4784982	ERR4920073	ERS5230530 (SAMEA7472836)	Burkholderia cenocepacia	Burkholderia cenocepacia	N	GNB	ST1621	alive	EOS	0	0	0	0	0	0	0	0	0	0	0
BC	BC-B416	BC-BB416-I	ERX4785058	ERR4920149	ERS5229819 (SAMEA7472124)	Enterobacter cloacae	Enterobacter cloacae	Y	GNB	ST1244	alive	LOS	1	2	0	0	0	0	0	0	0	0	3
BC	BC-B490	BC-BB490-I	ERX4785059	ERR4920150	ERS5229830 (SAMEA7472135)	Enterobacter cloacae	Enterobacter cloacae	Y	GNB	ST1244	deceased	LOS	0	1	0	0	0	0	0	0	0	0	1
NK	NK-B1035	NK-BB1035-I	ERX4785060	ERR4920151	ERS5230054 (SAMEA7472359)	Enterobacter cloacae complex	Enterobacter cloacae	Y	GNB	ST232	alive	LOS	0	1	0	0	0	0	0	0	0	0	1
NK	NK-B1072	NK-BB1072-I	ERX4785062	ERR4920153	ERS5230058 (SAMEA7472363)	Enterobacter cloacae complex	Enterobacter cloacae	Y	GNB	ST232	alive	LOS	0	1	0	0	0	0	0	0	0	0	1
NK	NK-B1373	NK-BB1373-I	ERX4785063	ERR4920154	ERS5230077 (SAMEA7472382)	Enterobacter cloacae	Enterobacter cloacae	Y	GNB	ST109	alive	ND	4	4	0	1	0	2	0	1	0	1	13
NK	NK-B1494	NK-BB1494-I	ERX4785064	ERR4920155	ERS5230087 (SAMEA7472392)	Enterobacter cloacae	Enterobacter cloacae	Y	GNB	ST1	alive	LOS	0	1	0	0	0	0	0	0	0	0	1
NK	NK-B1600	NK-BB1600-I	ERX4785065	ERR4920156	ERS5230094 (SAMEA7472399)	Enterobacter cloacae	Enterobacter cloacae	Y	GNB	ST1236	untraceable	LOS	2	2	0	1	0	0	0	1	1	1	8
NK	NK-B1610	NK-BB1610-I	ERX4785066	ERR4920157	ERS5230096 (SAMEA7472401)	Enterobacter cloacae	Enterobacter cloacae	Y	GNB	ST1	alive	LOS	1	2	0	0	0	0	0	1	1	1	6
NK	NK-B1731	NK-BB1731-I1	ERX4785067	ERR4920158	ERS5230099 (SAMEA7472404)	Enterobacter cloacae	Enterobacter cloacae	Y	GNB	NA	alive	LOS	0	1	0	0	0	0	0	0	0	0	1
NN	NN-B1116	NN-BB1116-I	ERX4785069	ERR4920160	ERS5230120 (SAMEA7472425)	Enterobacter cloacae	Enterobacter cloacae	Y	GNB	ST850	alive	LOS	4	4	0	1	0	2	0	1	0	1	13
NN	NN-B1572	NN-BB1572-I	ERX4785070	ERR4920161	ERS5230142 (SAMEA7472447)	Enterobacter cloacae	Enterobacter cloacae	Y	GNB	ST109	alive	LOS	4	4	0	1	0	2	0	1	0	1	13
NN	NN-B1616	NN-BB1616r1-I	ERX4785071	ERR4920162	ERS5230150 (SAMEA7472455)	Enterobacter cloacae	Enterobacter cloacae	Y	GNB	ST850	deceased	LOS	4	4	0	1	0	2	0	1	0	1	13
NN	NN-B1637	NN-BB1637-I	ERX4785072	ERR4920163	ERS5230155 (SAMEA7472460)	Enterobacter cloacae	Enterobacter cloacae	Y	GNB	ST1238	deceased	LOS	0	1	0	0	0	0	0	0	0	0	1
NN	NN-B1660	NN-BB1660-I	ERX4785073	ERR4920164	ERS5230159 (SAMEA7472464)	Enterobacter cloacae	Enterobacter cloacae	Y	GNB	ST850	alive	LOS	4	4	0	1	0	2	0	1	0	1	13
NN	NN-B1771	NN-BB1771-I	ERX4785074	ERR4920165	ERS5230174 (SAMEA7472479)	Enterobacter cloacae	Enterobacter cloacae	Y	GNB	ST254	alive	LOS	1	1	0	0	0	0	0	1	0	0	3
NN	NN-B1807	NN-BB1807-I	ERX4785075	ERR4920166	ERS5230178 (SAMEA7472483)	Enterobacter cloacae	Enterobacter cloacae	Y	GNB	ST1031	deceased	LOS	0	2	0	0	0	1	0	0	0	0	3
NN	NN-B192	NN-BB192-I	ERX4785076	ERR4920167	ERS5230181 (SAMEA7472486)	Enterobacter cloacae	Enterobacter cloacae	Y	GNB	ST459	alive	EOS	4	4	0	1	0	2	0	1	1	1	14
NN	NN-B421	NN-BB421-I	ERX4785077	ERR4920168	ERS5230189 (SAMEA7472494)	Enterobacter cloacae	Enterobacter cloacae	Y	GNB	ST513	alive	LOS	1	2	0	1	0	1	0	0	0	1	6
NW	NW-B1622A	NW-BB1622a-I	ERX4785078	ERR4920169	ERS5230209 (SAMEA7472514)	Enterobacter cloacae	Enterobacter cloacae	Y	GNB	ST1031	alive	EOS	0	2	0	0	0	1	0	0	0	0	3
PP	PP-B2413	PP-BB2413-I	ERX4785092	ERR4920183	ERS5230310 (SAMEA7472615)	Enterobacter cloacae	Enterobacter cloacae	Y	GNB	ST78	untraceable	LOS	0	2	0	1	0	0	0	1	0	1	5
PP	PP-B2655	PP-BB2655-I	ERX4785094	ERR4920185	ERS5230318 (SAMEA7472623)	Enterobacter cloacae	Enterobacter cloacae	Y	GNB	ST1243	untraceable	EOS	0	1	0	0	0	0	0	0	0	0	1
PP	PP-B3085A	PP-BB3085a-I	ERX4785095	ERR4920186	ERS5230331 (SAMEA7472636)	Enterobacter cloacae complex	Enterobacter cloacae	Y	GNB	ST523	ND	ND	5	3	0	1	0	1	1	2	2	1	16
PP	PP-B3090	PP-BB3090-I	ERX4785096	ERR4920187	ERS5230332 (SAMEA7472637)	Enterobacter cloacae complex	Enterobacter cloacae	Y	GNB	ST523	alive	EOS	5	3	1	1	0	1	1	2	2	1	17
PP	PP-B3092	PP-BB3092-I	ERX4785097	ERR4920188	ERS5230333 (SAMEA7472638)	Enterobacter cloacae complex	Enterobacter cloacae	Y	GNB	ST523	alive	ND	4	3	1	0	0	1	1	2	1	1	14
PP	PP-B3179A	PP-BB3179a-I	ERX4785098	ERR4920189	ERS5230339 (SAMEA7472644)	Enterobacter cloacae complex	Enterobacter cloacae	Y	GNB	ST523	deceased	EOS	6	4	0	1	0	1	1	2	2	1	18
PP	PP-B3179B	PP-BB3179b-I	ERX4785099	ERR4920190	ERS5230340 (SAMEA7472645)	Enterobacter cloacae complex	Enterobacter cloacae	Y	GNB	ST523	deceased	EOS	5	4	1	1	0	1	1	2	2	1	18
PP	PP-B3264	PP-BB3264-I	ERX4785100	ERR4920191	ERS5230347 (SAMEA7472652)	Enterobacter cloacae complex	Enterobacter cloacae	Y	GNB	ST523	alive	EOS	5	4	0	0	0	1	1	2	2	1	16
PP	PP-B3272	PP-BB3272-I	ERX4785101	ERR4920192	ERS5230348 (SAMEA7472653)	Enterobacter cloacae	Enterobacter cloacae	Y	GNB	ST1245	alive	LOS	0	1	0	0	0	0	0	0	0	0	1
PP	PP-B3298	PP-BB3298-I	ERX4785102	ERR4920193	ERS5230349 (SAMEA7472654)	Enterobacter cloacae complex	Enterobacter cloacae	Y	GNB	ST523	deceased	ND	5	3	1	1	0	1	1	2	2	1	17
PP	PP-B3349A	PP-BB3349a-I	ERX4785103	ERR4920194	ERS5230351 (SAMEA7472656)	Enterobacter cloacae complex	Enterobacter cloacae	Y	GNB	ST523	ND	ND	6	3	1	1	0	1	1	2	2	1	18
PP	PP-B4212	PP-BB4212-I	ERX4785104	ERR4920195	ERS5230369 (SAMEA7472675)	Enterobacter cloacae	Enterobacter cloacae	Y	GNB	ST164	deceased	EOS	0	1	0	0	0	0	0	0	0	0	1
PP	PP-B4723	PP-BB4723-I	ERX4785105	ERR4920196	ERS5230379 (SAMEA7472685)	Enterobacter cloacae	Enterobacter cloacae	Y	GNB	ST102	alive	EOS	2	3	0	1	0	1	0	0	0	1	8
PP	PP-B4837	PP-BB4837-I	ERX4785106	ERR4920197	ERS5230385 (SAMEA7472691)	Enterobacter cloacae	Enterobacter cloacae	Y	GNB	ST84	deceased	EOS	4	3	0	0	0	0	0	1	0	0	8
PP	PP-B4886	PP-BB4886-I	ERX4785107	ERR4920198	ERS5230388 (SAMEA7472694)	Enterobacter cloacae	Enterobacter cloacae	Y	GNB	ST1239	alive	LOS	0	1	0	0	0	0	0	0	0	0	1
PP	PP-B4912	PP-BB4912-I	ERX4785108	ERR4920199	ERS5230389 (SAMEA7472695)	Enterobacter cloacae	Enterobacter cloacae	Y	GNB	ST1239	deceased	EOS	0	1	0	0	0	0	0	0	0	0	1
PP	PP-B5010	PP-BB5010-I	ERX4785109	ERR4920200	ERS5230393 (SAMEA7472699)	Enterobacter cloacae	Enterobacter cloacae	Y	GNB	ST1239	deceased	LOS	0	1	0	0	0	0	0	0	0	0	1
PP	PP-B5058	PP-BB5058-I	ERX4785110	ERR4920201	ERS5230398 (SAMEA7472704)	Enterobacter cloacae	Enterobacter cloacae	Y	GNB	ST1240	alive	LOS	1	2	0	1	2	0	0	1	0	0	7
PP	PP-B6536	PP-BB6536-I	ERX4785111	ERR4920202	ERS5230451 (SAMEA7472757)	Enterobacter cloacae	Enterobacter cloacae	Y	GNB	ST171	alive	ND	4	4	0	1	0	2	0	1	0	1	13
PP	PP-B6885	PP-BB6885-I	ERX4785113	ERR4920204	ERS5230472 (SAMEA7472778)	Enterobacter cloacae	Enterobacter cloacae	Y	GNB	ST84	alive	ND	3	2	0	0	0	0	0	1	0	0	6
PP	PP-B6892	PP-BB6892-I	ERX4785114	ERR4920205	ERS5230474 (SAMEA7472780)	Enterobacter cloacae	Enterobacter cloacae	Y	GNB	ST84	deceased	EOS	3	3	0	0	0	0	0	1	0	0	7
PP	PP-B7539	PP-BB7539-I	ERX4785115	ERR4920206	ERS5230510 (SAMEA7472816)	Enterobacter cloacae	Enterobacter cloacae	Y	GNB	ST66	deceased	LOS	4	3	0	1	0	0	0	1	0	1	10
PP	PP-B7944	PP-BB7944-I	ERX4785116	ERR4920207	ERS5230526 (SAMEA7472832)	Enterobacter cloacae	Enterobacter cloacae	Y	GNB	ST84	alive	LOS	3	3	0	0	0	0	0	1	0	0	7
PP	PP-B7974	PP-BB7974-I	ERX4785117	ERR4920208	ERS5230527 (SAMEA7472833)	Enterobacter cloacae	Enterobacter cloacae	Y	GNB	ST84	alive	EOS	4	2	0	0	0	0	0	1	0	0	7
RK	RK-B1050	RK-BB1050-I	ERX4785118	ERR4920209	ERS5230534 (SAMEA7472840)	Enterobacter cloacae	Enterobacter cloacae	Y	GNB	ST346	alive	EOS	4	3	0	0	0	2	0	1	0	0	10
RK	RK-B1093	RK-BB1093-I	ERX4785119	ERR4920210	ERS5230535 (SAMEA7472841)	Enterobacter cloacae	Enterobacter cloacae	Y	GNB	ST346	alive	LOS	4	3	0	0	0	2	0	1	0	1	11
RK	RK-B1106	RK-BB1106-I	ERX4785120	ERR4920211	ERS5230536 (SAMEA7472842)	Enterobacter cloacae	Enterobacter cloacae	Y	GNB	ST346	alive	LOS	4	3	0	0	0	2	0	1	0	0	10
RK	RK-B1816	RK-BB1816-I	ERX4785124	ERR4920215	ERS5230549 (SAMEA7472855)	Enterobacter cloacae	Enterobacter cloacae	Y	GNB	ST346	alive	LOS	3	4	0	1	0	2	0	1	0	1	12
RK	RK-B2080	RK-BB2080-I	ERX4785125	ERR4920216	ERS5230552 (SAMEA7472858)	Enterobacter cloacae	Enterobacter cloacae	Y	GNB	ST980	alive	EOS	4	3	0	1	0	2	0	1	1	1	13
RK	RK-B2081	RK-BB2081-I	ERX4785126	ERR4920217	ERS5230553 (SAMEA7472859)	Enterobacter cloacae	Enterobacter cloacae	Y	GNB	ST980	alive	LOS	4	4	0	1	0	2	0	1	1	1	14
RK	RK-B2164	RK-BB2164-I	ERX4785127	ERR4920218	ERS5230554 (SAMEA7472860)	Enterobacter cloacae	Enterobacter cloacae	Y	GNB	ST980	alive	EOS	4	4	0	1	0	2	0	1	1	1	14
RK	RK-B545	RK-BB545-I	ERX4785128	ERR4920219	ERS5230562 (SAMEA7472868)	Enterobacter cloacae	Enterobacter cloacae	Y	GNB	ST1241	alive	EOS	4	3	0	1	0	2	0	1	1	1	13
RK	RK-B635	RK-BB635-I	ERX4785129	ERR4920220	ERS5230568 (SAMEA7472874)	Enterobacter cloacae	Enterobacter cloacae	Y	GNB	ST346	alive	LOS	4	4	0	1	0	2	0	1	0	1	13
RK	RK-B636B	RK-BB636b-I	ERX4785130	ERR4920221	ERS5230569 (SAMEA7472875)	Enterobacter cloacae	Enterobacter cloacae	Y	GNB	ST346	alive	EOS	5	4	0	1	0	2	0	1	0	1	14
RK	RK-B760B	RK-BB760b-I	ERX4785131	ERR4920222	ERS5230577 (SAMEA7472883)	Enterobacter cloacae complex	Enterobacter cloacae	Y	GNB	ST515	alive	LOS	0	1	0	0	0	0	0	0	0	0	1
RU	RU-B208	RU-BB208-I	ERX4785132	ERR4920223	ERS5230593 (SAMEA7472899)	Enterobacter cloacae	Enterobacter cloacae	Y	GNB	ST1247	alive	EOS	3	2	0	0	0	0	0	0	0	1	6
RU	RU-B257	RU-BB257-I	ERX4785133	ERR4920224	ERS5230594 (SAMEA7472900)	Enterobacter cloacae	Enterobacter cloacae	Y	GNB	ST980	alive	EOS	4	4	0	1	0	2	0	1	1	1	14
RU	RU-B616	RU-BB616-I	ERX4785136	ERR4920227	ERS5230605 (SAMEA7472911)	Enterobacter cloacae	Enterobacter cloacae	Y	GNB	ST733	alive	EOS	4	3	0	0	0	2	0	0	0	1	10
NK	NK-B1062	NK-BB1062-I	ERX4785061	ERR4920152	ERS5230057 (SAMEA7472362)	Enterobacter xiangfangensis	Enterobacter spp.	Y	GNB	ST544	deceased	LOS	4	4	0	1	0	2	0	1	0	1	13
NK	NK-B4866	NK-BB4866-I	ERX4785068	ERR4920159	ERS5230109 (SAMEA7472414)	Enterobacter sp.	Enterobacter spp.	Y	GNB	ST1237	alive	EOS	0	2	0	0	0	0	0	0	0	0	2
PP	PP-B1059	PP-BB1059-I	ERX4785079	ERR4920170	ERS5230228 (SAMEA7472533)	Enterobacter hormaechei	Enterobacter spp.	Y	GNB	ST93	alive	LOS	4	4	0	0	0	1	0	0	0	0	9
PP	PP-B1184	PP-BB1184-I	ERX4785080	ERR4920171	ERS5230235 (SAMEA7472540)	Enterobacter hormaechei	Enterobacter spp.	Y	GNB	ST1242	untraceable	EOS	3	3	0	1	0	2	0	1	0	1	11
PP	PP-B158	PP-BB158-I	ERX4785081	ERR4920172	ERS5230248 (SAMEA7472553)	Enterobacter hormaechei	Enterobacter spp.	Y	GNB	ST171	untraceable	EOS	0	1	0	0	0	0	0	0	0	0	1
PP	PP-B1589	PP-BB1589-I	ERX4785082	ERR4920173	ERS5230251 (SAMEA7472556)	Enterobacter hormaechei	Enterobacter spp.	Y	GNB	ST93	untraceable	LOS	3	5	0	0	2	1	0	1	0	1	13
PP	PP-B159	PP-BB159-I	ERX4785083	ERR4920174	ERS5230252 (SAMEA7472557)	Enterobacter hormaechei	Enterobacter spp.	Y	GNB	ST171	untraceable	EOS	0	1	0	0	0	0	0	0	0	0	1
PP	PP-B1644	PP-BB1644-I	ERX4785084	ERR4920175	ERS5230258 (SAMEA7472563)	Enterobacter hormaechei	Enterobacter spp.	Y	GNB	ST93	untraceable	EOS	3	4	0	0	0	1	0	1	0	1	10
PP	PP-B1646	PP-BB1646-I	ERX4785085	ERR4920176	ERS5230259 (SAMEA7472564)	Enterobacter hormaechei	Enterobacter spp.	Y	GNB	ST93	untraceable	ND	2	2	0	0	0	0	0	0	0	0	4
PP	PP-B1650	PP-BB1650-I	ERX4785086	ERR4920177	ERS5230260 (SAMEA7472565)	Enterobacter hormaechei	Enterobacter spp.	Y	GNB	ST93	alive	ND	2	1	0	0	0	1	0	0	0	0	4
PP	PP-B1653	PP-BB1653-I	ERX4785087	ERR4920178	ERS5230261 (SAMEA7472566)	Enterobacter hormaechei	Enterobacter spp.	Y	GNB	ST93	untraceable	LOS	3	4	0	0	0	1	0	0	0	1	9
PP	PP-B168	PP-BB168-I	ERX4785088	ERR4920179	ERS5230263 (SAMEA7472568)	Enterobacter hormaechei	Enterobacter spp.	Y	GNB	ST171	alive	LOS	0	1	0	0	0	0	0	0	0	0	1
PP	PP-B1922	PP-BB1922-I	ERX4785089	ERR4920180	ERS5230277 (SAMEA7472582)	Enterobacter hormaechei	Enterobacter spp.	Y	GNB	ST93	untraceable	EOS	5	5	0	0	2	1	0	1	0	1	15
PP	PP-B1975	PP-BB1975-I	ERX4785090	ERR4920181	ERS5230282 (SAMEA7472587)	Enterobacter hormaechei	Enterobacter spp.	Y	GNB	ST93	untraceable	EOS	2	4	0	0	1	1	0	1	0	1	10
PP	PP-B2057	PP-BB2057-I	ERX4785091	ERR4920182	ERS5230289 (SAMEA7472594)	Enterobacter hormaechei	Enterobacter spp.	Y	GNB	ST93	untraceable	EOS	5	5	0	0	2	1	0	1	0	1	15
PP	PP-B2549	PP-BB2549-I	ERX4785093	ERR4920184	ERS5230313 (SAMEA7472618)	Enterobacter kobei	Enterobacter spp.	Y	GNB	ST3	deceased	EOS	0	1	0	0	0	0	0	0	0	0	1
PP	PP-B6854	PP-BB6854-I	ERX4785112	ERR4920203	ERS5230471 (SAMEA7472777)	Enterobacter asburiae	Enterobacter spp.	Y	GNB	NA	deceased	LOS	2	1	0	1	0	0	0	1	0	1	6
RK	RK-B1313	RK-BB1313-I	ERX4785121	ERR4920212	ERS5230540 (SAMEA7472846)	Enterobacter hormaechei	Enterobacter spp.	Y	GNB	ST171	alive	LOS	4	4	0	1	0	2	0	1	0	1	13
RK	RK-B1632A	RK-BB1632a-I	ERX4785122	ERR4920213	ERS5230546 (SAMEA7472852)	Enterobacter hormaechei	Enterobacter spp.	Y	GNB	ST1248	alive	EOS	0	1	0	0	0	0	0	0	0	0	1
RK	RK-B1632B	RK-BB1632b-I	ERX4785123	ERR4920214	ERS5230547 (SAMEA7472853)	Enterobacter hormaechei	Enterobacter spp.	Y	GNB	ST1248	alive	LOS	0	1	0	0	0	0	0	0	0	0	1
RU	RU-B32	RU-BB32-I	ERX4785134	ERR4920225	ERS5230597 (SAMEA7472903)	Enterobacter hormaechei	Enterobacter spp.	Y	GNB	ST171	alive	EOS	0	1	0	0	0	0	0	0	0	0	1
RU	RU-B493	RU-BB493-I	ERX4785135	ERR4920226	ERS5230603 (SAMEA7472909)	Enterobacter hormaechei	Enterobacter spp.	Y	GNB	ST90	alive	LOS	4	3	0	1	0	1	0	0	0	1	10
ZAT	ZAT-B1262	ZAT-BB1262-I3	ERX4785137	ERR4920228	ERS5230614 (SAMEA7472920)	Enterobacter ludwigii	Enterobacter spp.	Y	GNB	ST1246	deceased	LOS	0	1	1	0	0	0	0	0	0	0	2
BC	BC-B1139	BC-BB1139-I	ERX4784983	ERR4920074	ERS5229743 (SAMEA7472048)	Escherichia coli	Escherichia coli	Y	GNB	ST2178	alive	EOS	0	4	0	0	0	0	0	0	0	0	4
BC	BC-B312	BC-BB312-I	ERX4784984	ERR4920075	ERS5229805 (SAMEA7472110)	Escherichia coli	Escherichia coli	Y	GNB	ST167	alive	LOS	4	7	0	0	1	0	0	2	0	1	15
BC	BC-B322	BC-BB322-I	ERX4784985	ERR4920076	ERS5229806 (SAMEA7472111)	Escherichia coli	Escherichia coli	Y	GNB	ST1891	alive	EOS	0	6	0	1	2	0	0	1	0	0	10
ES	ESI-B0926	ESI-BB0926-I1	ERX4784986	ERR4920077	ERS5229917 (SAMEA7472222)	Escherichia coli	Escherichia coli	Y	GNB	ST29	alive	EOS	0	3	0	0	0	0	0	0	0	0	3
ES	ESI-B1343A	ESI-BB1343a-I1	ERX4784987	ERR4920078	ERS5229925 (SAMEA7472230)	Escherichia coli	Escherichia coli	Y	GNB	ST69	deceased	EOS	0	5	0	0	1	0	0	0	0	0	6
ES	ESO-B0396	ESO-BB0396-I1	ERX4784988	ERR4920079	ERS5229946 (SAMEA7472251)	Escherichia coli	Escherichia coli	Y	GNB	ST69	alive	EOS	2	5	0	0	0	0	0	2	1	1	11
ES	ESO-B1364	ESO-BB1364-I1	ERX4784989	ERR4920080	ERS5229948 (SAMEA7472253)	Escherichia coli	Escherichia coli	Y	GNB	ST58	alive	ND	2	5	0	0	0	1	0	1	1	1	11
ES	ESS-B0116	ESS-BB0116-I1	ERX4784990	ERR4920081	ERS5229969 (SAMEA7472274)	Escherichia coli	Escherichia coli	Y	GNB	ST10	alive	EOS	2	5	0	0	0	0	0	1	1	1	10
ES	ESS-B0140	ESS-BB0140-I1	ERX4784991	ERR4920082	ERS5229975 (SAMEA7472280)	Escherichia coli	Escherichia coli	Y	GNB	ST210	alive	EOS	0	4	0	0	0	0	0	0	0	0	4
ES	ESS-B0142	ESS-BB0142-I1	ERX4784992	ERR4920083	ERS5229976 (SAMEA7472281)	Escherichia coli	Escherichia coli	Y	GNB	ST210	alive	ND	0	4	0	0	0	0	0	0	0	0	4
ES	ESS-B0186	ESS-BB0186-I1	ERX4784993	ERR4920084	ERS5229978 (SAMEA7472283)	Escherichia coli	Escherichia coli	Y	GNB	ST4363	alive	LOS	0	4	0	0	0	0	0	0	0	0	4
ES	ESS-B0187	ESS-BB0187-I1	ERX4784994	ERR4920085	ERS5229979 (SAMEA7472284)	Escherichia coli	Escherichia coli	Y	GNB	ST4363	alive	EOS	0	3	0	0	0	0	0	0	0	0	3
ES	ESS-B0281	ESS-BB0281-I1	ERX4784995	ERR4920086	ERS5229985 (SAMEA7472290)	Escherichia coli	Escherichia coli	Y	GNB	ST29	alive	EOS	0	5	0	0	1	0	0	0	0	0	6
ES	ESS-B0379A	ESS-BB0379a-I1	ERX4784996	ERR4920087	ERS5229993 (SAMEA7472298)	Escherichia coli	Escherichia coli	Y	GNB	ST90	deceased	LOS	3	6	0	0	1	1	0	1	1	1	14
IN	IN-B133A	IN-BB133a-I	ERX4784997	ERR4920088	ERS5230035 (SAMEA7472340)	Escherichia coli	Escherichia coli	Y	GNB	ST167	alive	LOS	3	8	0	0	2	1	0	1	0	1	16
IN	IN-B42	IN-BB42-I	ERX4784998	ERR4920089	ERS5230039 (SAMEA7472344)	Escherichia coli	Escherichia coli	Y	GNB	ST410	deceased	EOS	2	5	0	0	0	0	0	1	1	1	10
NK	NK-B1032	NK-BB1032-I	ERX4784999	ERR4920090	ERS5230053 (SAMEA7472358)	Escherichia coli	Escherichia coli	Y	GNB	ST504	deceased	LOS	2	2	0	0	0	0	0	1	1	1	7
NK	NK-B1039	NK-BB1039-I	ERX4785000	ERR4920091	ERS5230055 (SAMEA7472360)	Escherichia coli	Escherichia coli	Y	GNB	ST73	alive	LOS	2	3	0	0	0	0	0	2	1	1	9
NK	NK-B1058	NK-BB1058-I	ERX4785001	ERR4920092	ERS5230056 (SAMEA7472361)	Escherichia coli	Escherichia coli	Y	GNB	ST167	deceased	LOS	4	5	0	0	2	1	0	2	1	1	16
NK	NK-B1222	NK-BB1222-I	ERX4785002	ERR4920093	ERS5230071 (SAMEA7472376)	Escherichia coli	Escherichia coli	Y	GNB	ST223	deceased	LOS	2	5	0	0	0	0	0	1	1	0	9
NK	NK-B1339	NK-BB1339-I	ERX4785003	ERR4920094	ERS5230074 (SAMEA7472379)	Escherichia coli	Escherichia coli	Y	GNB	ST52	deceased	LOS	0	2	0	0	0	0	0	0	0	0	2
NK	NK-B1367	NK-BB1367-I	ERX4785004	ERR4920095	ERS5230076 (SAMEA7472381)	Escherichia coli	Escherichia coli	Y	GNB	ST10	untraceable	LOS	2	5	0	0	0	0	0	0	1	0	8
NK	NK-B1414	NK-BB1414-I	ERX4785005	ERR4920096	ERS5230078 (SAMEA7472383)	Escherichia coli	Escherichia coli	Y	GNB	ST297	alive	LOS	0	4	0	0	0	0	0	0	1	0	5
NK	NK-B1437	NK-BB1437-I	ERX4785006	ERR4920097	ERS5230081 (SAMEA7472386)	Escherichia coli	Escherichia coli	Y	GNB	ST52	deceased	LOS	2	4	0	0	0	0	0	1	0	0	7
NK	NK-B1443A	NK-BB1443a-I	ERX4785007	ERR4920098	ERS5230082 (SAMEA7472387)	Escherichia coli	Escherichia coli	Y	GNB	ST3018	untraceable	LOS	2	6	0	0	0	0	0	1	1	1	11
NK	NK-B1493	NK-BB1493-I	ERX4785008	ERR4920099	ERS5230086 (SAMEA7472391)	Escherichia coli	Escherichia coli	Y	GNB	ST48	deceased	EOS	2	5	0	0	0	0	0	2	1	1	11
NK	NK-B1506	NK-BB1506-I	ERX4785009	ERR4920100	ERS5230089 (SAMEA7472394)	Escherichia coli	Escherichia coli	Y	GNB	ST69	alive	EOS	2	5	0	0	0	0	0	2	1	1	11
NK	NK-B1592	NK-BB1592-I	ERX4785010	ERR4920101	ERS5230092 (SAMEA7472397)	Escherichia coli	Escherichia coli	Y	GNB	ST73	alive	LOS	3	3	0	0	0	0	0	1	0	1	8
NK	NK-B1648	NK-BB1648-I	ERX4785011	ERR4920102	ERS5230098 (SAMEA7472403)	Escherichia coli	Escherichia coli	Y	GNB	ST10	alive	EOS	0	4	0	0	0	0	0	1	0	1	6
NK	NK-B1862	NK-BB1862-I	ERX4785012	ERR4920103	ERS5230103 (SAMEA7472408)	Escherichia coli	Escherichia coli	Y	GNB	ST10	alive	LOS	2	4	0	1	0	0	0	1	0	1	9
NK	NK-B7040A	NK-BB7040a-I	ERX4785013	ERR4920104	ERS5230115 (SAMEA7472420)	Escherichia coli	Escherichia coli	Y	GNB	ST131	alive	LOS	4	5	0	0	1	0	0	2	1	1	14
NN	NN-B114	NN-BB114-I	ERX4785014	ERR4920105	ERS5230122 (SAMEA7472427)	Escherichia coli	Escherichia coli	Y	GNB	ST131	deceased	LOS	2	5	0	0	0	0	0	1	1	1	10
NN	NN-B1554	NN-BB1554r1-I1	ERX4785015	ERR4920106	ERS5230136 (SAMEA7472441)	Escherichia coli	Escherichia coli	Y	GNB	ST127	deceased	LOS	2	4	0	0	1	0	0	1	1	1	10
NN	NN-B1565	NN-BB1565-I	ERX4785016	ERR4920107	ERS5230140 (SAMEA7472445)	Escherichia coli	Escherichia coli	Y	GNB	ST73	alive	LOS	3	4	0	0	0	1	0	1	1	1	11
NN	NN-B1634	NN-BB1634-I	ERX4785017	ERR4920108	ERS5230154 (SAMEA7472459)	Escherichia coli	Escherichia coli	Y	GNB	ST10	deceased	LOS	2	5	0	0	0	0	0	1	1	0	9
NN	NN-B1672	NN-BB1672-I	ERX4785018	ERR4920109	ERS5230161 (SAMEA7472466)	Escherichia coli	Escherichia coli	Y	GNB	ST10	alive	EOS	2	5	0	0	0	0	0	1	1	1	10
NN	NN-B187	NN-BB187-I	ERX4785019	ERR4920110	ERS5230180 (SAMEA7472485)	Escherichia coli	Escherichia coli	Y	GNB	ST131	alive	ND	3	4	0	0	1	0	0	2	1	1	12
NN	NN-B499	NN-BB499-I	ERX4785020	ERR4920111	ERS5230199 (SAMEA7472504)	Escherichia coli	Escherichia coli	Y	GNB	ST69	alive	LOS	2	5	0	0	0	0	0	2	1	1	11
NW	NW-B185	NW-BB185-I1	ERX4785021	ERR4920112	ERS5230211 (SAMEA7472516)	Escherichia coli	Escherichia coli	Y	GNB	ST127	alive	LOS	2	3	0	0	1	0	0	1	1	1	9
PC	PC-B354B	PC-BB354b-I2	ERX4785022	ERR4920113	ERS5230218 (SAMEA7472523)	Escherichia coli	Escherichia coli	Y	GNB	ST410	deceased	LOS	1	5	0	0	1	0	0	1	1	0	9
PC	PC-B442	PC-BB442-I3	ERX4785023	ERR4920114	ERS5230220 (SAMEA7472525)	Escherichia coli	Escherichia coli	Y	GNB	ST410	deceased	EOS	1	5	0	0	1	0	0	1	1	1	10
PC	PC-B486	PC-BB486-I1	ERX4785024	ERR4920115	ERS5230225 (SAMEA7472530)	Escherichia coli	Escherichia coli	Y	GNB	ST410	alive	ND	1	5	0	0	1	0	0	1	1	1	10
PP	PP-B1809	PP-BB1809-I	ERX4785025	ERR4920116	ERS5230268 (SAMEA7472573)	Escherichia coli	Escherichia coli	Y	GNB	ST2797	alive	EOS	3	4	0	0	0	1	0	1	1	1	11
PP	PP-B1829	PP-BB1829-I	ERX4785026	ERR4920117	ERS5230269 (SAMEA7472574)	Escherichia coli	Escherichia coli	Y	GNB	ST3075	untraceable	EOS	0	5	0	1	0	0	0	0	0	0	6
PP	PP-B2700	PP-BB2700-I	ERX4785027	ERR4920118	ERS5230320 (SAMEA7472625)	Escherichia coli	Escherichia coli	Y	GNB	ST410	untraceable	ND	3	8	0	1	1	1	0	0	0	1	15
PP	PP-B2812	PP-BB2812-I	ERX4785028	ERR4920119	ERS5230322 (SAMEA7472627)	Escherichia coli	Escherichia coli	Y	GNB	ST405	deceased	LOS	3	5	0	0	1	0	0	1	1	0	11
PP	PP-B3167	PP-BB3167-I	ERX4785029	ERR4920120	ERS5230338 (SAMEA7472643)	Escherichia coli	Escherichia coli	Y	GNB	ST1431	alive	ND	2	6	0	1	0	0	0	1	1	1	12
PP	PP-B4812	PP-BB4812-I	ERX4785030	ERR4920121	ERS5230382 (SAMEA7472688)	Escherichia coli	Escherichia coli	Y	GNB	ST2166	alive	LOS	0	4	0	0	0	0	0	0	0	0	4
PP	PP-B5020	PP-BB5020-I	ERX4785031	ERR4920122	ERS5230395 (SAMEA7472701)	Escherichia coli	Escherichia coli	Y	GNB	ST1408	alive	EOS	2	6	0	1	0	0	0	0	0	1	10
PP	PP-B5340	PP-BB5340-I	ERX4785032	ERR4920123	ERS5230408 (SAMEA7472714)	Escherichia coli	Escherichia coli	Y	GNB	ST10	alive	ND	1	5	0	1	1	0	0	0	0	1	9
PP	PP-B6266	PP-BB6266-I	ERX4785033	ERR4920124	ERS5230446 (SAMEA7472752)	Escherichia coli	Escherichia coli	Y	GNB	ST405	alive	EOS	5	6	0	0	1	1	0	2	1	1	17
PP	PP-B7106	PP-BB7106-I	ERX4785034	ERR4920125	ERS5230484 (SAMEA7472790)	Escherichia coli	Escherichia coli	Y	GNB	ST10	deceased	LOS	3	5	0	1	0	0	0	1	0	1	11
RK	RK-B103	RK-BB103-I	ERX4785035	ERR4920126	ERS5230533 (SAMEA7472839)	Escherichia coli	Escherichia coli	Y	GNB	ST131	alive	LOS	4	3	0	0	1	1	0	2	0	2	13
RK	RK-B111	RK-BB111-I	ERX4785036	ERR4920127	ERS5230537 (SAMEA7472843)	Escherichia coli	Escherichia coli	Y	GNB	ST88	alive	LOS	3	5	0	0	0	1	0	1	1	1	12
RK	RK-B1384	RK-BB1384-I	ERX4785037	ERR4920128	ERS5230541 (SAMEA7472847)	Escherichia coli	Escherichia coli	Y	GNB	ST167	alive	LOS	3	6	0	0	1	2	0	1	1	1	15
RK	RK-B1495	RK-BB1495-I	ERX4785038	ERR4920129	ERS5230544 (SAMEA7472850)	Escherichia coli	Escherichia coli	Y	GNB	ST450	deceased	EOS	2	5	0	0	0	0	0	1	0	0	8
RK	RK-B1981	RK-BB1981-I	ERX4785039	ERR4920130	ERS5230550 (SAMEA7472856)	Escherichia coli	Escherichia coli	Y	GNB	ST278	alive	LOS	0	4	0	0	0	0	0	0	0	0	4
RK	RK-B2006	RK-BB2006-I	ERX4785040	ERR4920131	ERS5230551 (SAMEA7472857)	Escherichia coli	Escherichia coli	Y	GNB	ST278	alive	EOS	0	4	0	0	0	0	0	0	0	0	4
RK	RK-B2246	RK-BB2246-I	ERX4785041	ERR4920132	ERS5230555 (SAMEA7472861)	Escherichia coli	Escherichia coli	Y	GNB	ST147	alive	LOS	2	4	0	0	0	0	0	1	1	1	9
RK	RK-B239	RK-BB239-I	ERX4785042	ERR4920133	ERS5230556 (SAMEA7472862)	Escherichia coli	Escherichia coli	Y	GNB	ST778	alive	LOS	2	5	0	0	1	0	0	1	1	1	11
RK	RK-B62	RK-BB62-I	ERX4785043	ERR4920134	ERS5230567 (SAMEA7472873)	Escherichia coli	Escherichia coli	Y	GNB	ST517	alive	EOS	0	4	0	1	0	0	0	1	1	0	7
RK	RK-B64	RK-BB64-I	ERX4785044	ERR4920135	ERS5230570 (SAMEA7472876)	Escherichia coli	Escherichia coli	Y	GNB	ST517	alive	EOS	0	5	0	1	0	0	0	1	1	1	9
RK	RK-B659	RK-BB659-I	ERX4785045	ERR4920136	ERS5230571 (SAMEA7472877)	Escherichia coli	Escherichia coli	Y	GNB	ST636	alive	EOS	3	4	0	0	0	0	0	1	1	1	10
RK	RK-B69	RK-BB69-I	ERX4785046	ERR4920137	ERS5230572 (SAMEA7472878)	Escherichia coli	Escherichia coli	Y	GNB	ST517	alive	LOS	0	6	0	0	0	0	0	1	0	0	7
RK	RK-B798	RK-BB798-I	ERX4785047	ERR4920138	ERS5230579 (SAMEA7472885)	Escherichia coli	Escherichia coli	Y	GNB	ST120	alive	LOS	1	5	0	0	0	0	0	0	1	1	8
RK	RK-B91	RK-BB91-I	ERX4785048	ERR4920139	ERS5230584 (SAMEA7472890)	Escherichia coli	Escherichia coli	Y	GNB	ST778	alive	LOS	2	5	0	0	1	0	0	1	1	1	11
RK	RK-B973	RK-BB973-I	ERX4785049	ERR4920140	ERS5230587 (SAMEA7472893)	Escherichia coli	Escherichia coli	Y	GNB	ST10	alive	EOS	0	4	0	0	0	0	0	0	0	0	4
RU	RU-B105B	RU-BB105b-I	ERX4785050	ERR4920141	ERS5230589 (SAMEA7472895)	Escherichia coli	Escherichia coli	Y	GNB	ST778	alive	EOS	2	3	0	0	1	0	0	1	1	1	9
RU	RU-B339	RU-BB339-I	ERX4785051	ERR4920142	ERS5230598 (SAMEA7472904)	Escherichia coli	Escherichia coli	Y	GNB	ST167	alive	LOS	3	6	0	1	1	1	0	2	1	1	16
ZAT	ZAT-B1448	ZAT-BB1448-I1	ERX4785052	ERR4920143	ERS5230618 (SAMEA7472924)	Escherichia coli	Escherichia coli	Y	GNB	ST62	untraceable	LOS	1	3	0	0	0	0	0	1	0	1	6
ZAT	ZAT-B1715	ZAT-BB1715-I1	ERX4785053	ERR4920144	ERS5230620 (SAMEA7472926)	Escherichia coli	Escherichia coli	Y	GNB	ST131	alive	EOS	4	5	0	0	1	0	0	2	1	1	14
ZAT	ZAT-B2049	ZAT-BB2049-I1	ERX4785054	ERR4920145	ERS5230627 (SAMEA7472933)	Escherichia coli	Escherichia coli	Y	GNB	ST1193	untraceable	LOS	2	3	0	0	0	0	0	1	0	1	7
ZAT	ZAT-B2734	ZAT-BB2734-I2	ERX4785055	ERR4920146	ERS5230635 (SAMEA7472941)	Escherichia coli	Escherichia coli	Y	GNB	ST1193	alive	LOS	3	4	0	0	0	0	0	2	0	1	10
ZAT	ZAT-B279	ZAT-BB279-I3	ERX4785056	ERR4920147	ERS5230636 (SAMEA7472942)	Escherichia coli	Escherichia coli	Y	GNB	ST131	deceased	ND	2	4	0	0	0	0	0	1	0	0	7
ZAT	ZAT-B86A	ZAT-BB86a-I1	ERX4785057	ERR4920148	ERS5230645 (SAMEA7472951)	Escherichia coli	Escherichia coli	Y	GNB	ST404	untraceable	LOS	0	0	0	0	0	0	0	1	0	0	1
ES	ESS-B0380	ESS-BB0380-I1	ERX4785140	ERR4920231	ERS5229994 (SAMEA7472299)	Klebsiella oxytoca	Klebsiella mich/oxytoca	Y	GNB	ST243	untraceable	LOS	0	1	0	0	0	0	0	0	0	0	1
PP	PP-B4624	PP-BB4624-I	ERX4785191	ERR4920282	ERS5230373 (SAMEA7472679)	Klebsiella oxytoca	Klebsiella mich/oxytoca	Y	GNB	ST50	alive	LOS	0	2	0	0	0	0	0	0	0	0	2
PP	PP-B7492	PP-BB7492-I	ERX4785251	ERR4920342	ERS5230506 (SAMEA7472812)	Klebsiella oxytoca	Klebsiella mich/oxytoca	Y	GNB	ST40	alive	LOS	1	1	0	0	0	0	0	0	0	0	2
RK	RK-B145	RK-BB145-I	ERX4785258	ERR4920349	ERS5230542 (SAMEA7472848)	Klebsiella oxytoca	Klebsiella mich/oxytoca	Y	GNB	ST244	alive	EOS	1	2	0	1	0	1	0	1	0	1	7
RK	RK-B151	RK-BB151-I	ERX4785259	ERR4920350	ERS5230545 (SAMEA7472851)	Klebsiella oxytoca	Klebsiella mich/oxytoca	Y	GNB	ST244	alive	LOS	1	3	0	0	0	1	0	1	2	1	9
ES	ESI-B1392	ESI-BB1392-I1	ERX4785138	ERR4920229	ERS5229928 (SAMEA7472233)	Klebsiella michiganensis	Klebsiella michiganensis	Y	GNB	ST232	deceased	EOS	5	3	0	0	0	1	1	2	0	3	15
ES	ESS-B0297	ESS-BB0297-I1	ERX4785139	ERR4920230	ERS5229986 (SAMEA7472291)	Klebsiella michiganensis	Klebsiella michiganensis	Y	GNB	ST108	alive	EOS	4	3	0	1	0	2	0	1	1	1	13
ES	ESS-B0433	ESS-BB0433-I1	ERX4785141	ERR4920232	ERS5230006 (SAMEA7472311)	Klebsiella michiganensis	Klebsiella michiganensis	Y	GNB	ST232	alive	EOS	5	3	0	0	0	1	0	2	0	2	13
ES	ESS-B0440	ESS-BB0440-I1	ERX4785142	ERR4920233	ERS5230010 (SAMEA7472315)	Klebsiella michiganensis	Klebsiella michiganensis	Y	GNB	ST197	deceased	EOS	0	1	0	0	0	0	0	1	0	1	3
PC	PC-B136	PC-BB136-I1	ERX4785143	ERR4920234	ERS5230213 (SAMEA7472518)	Klebsiella michiganensis	Klebsiella michiganensis	Y	GNB	ST180	deceased	EOS	0	2	0	0	0	0	0	0	0	0	2
PC	PC-B295	PC-BB295-I2	ERX4785144	ERR4920235	ERS5230215 (SAMEA7472520)	Klebsiella michiganensis	Klebsiella michiganensis	Y	GNB	ST268	alive	EOS	5	2	0	1	0	0	0	1	1	0	10
PC	PC-B442	PC-BB442-I4	ERX4785145	ERR4920236	ERS5230221 (SAMEA7472526)	Klebsiella michiganensis	Klebsiella michiganensis	Y	GNB	ST180	deceased	EOS	0	2	0	0	0	0	0	0	0	0	2
PC	PC-B485	PC-BB485-I	ERX4785146	ERR4920237	ERS5230224 (SAMEA7472529)	Klebsiella michiganensis	Klebsiella michiganensis	Y	GNB	ST180	deceased	EOS	0	2	0	0	0	0	0	0	0	0	2
PP	PP-B1041	PP-BB1041-I	ERX4785147	ERR4920238	ERS5230226 (SAMEA7472531)	Klebsiella michiganensis	Klebsiella michiganensis	Y	GNB	ST180	untraceable	ND	0	2	0	0	0	0	0	0	0	0	2
PP	PP-B1046	PP-BB1046-I	ERX4785148	ERR4920239	ERS5230227 (SAMEA7472532)	Klebsiella michiganensis	Klebsiella michiganensis	Y	GNB	ST180	untraceable	LOS	0	2	0	0	0	0	0	0	0	0	2
PP	PP-B1063	PP-BB1063-I	ERX4785149	ERR4920240	ERS5230229 (SAMEA7472534)	Klebsiella michiganensis	Klebsiella michiganensis	Y	GNB	ST180	untraceable	EOS	0	2	0	0	0	0	0	0	0	0	2
PP	PP-B1075	PP-BB1075-I	ERX4785150	ERR4920241	ERS5230230 (SAMEA7472535)	Klebsiella michiganensis	Klebsiella michiganensis	Y	GNB	ST180	untraceable	EOS	0	2	0	0	0	0	0	0	0	0	2
PP	PP-B1081	PP-BB1081-I	ERX4785151	ERR4920242	ERS5230232 (SAMEA7472537)	Klebsiella michiganensis	Klebsiella michiganensis	Y	GNB	ST180	untraceable	LOS	0	2	0	0	0	0	0	0	0	0	2
PP	PP-B1108	PP-BB1108-I	ERX4785152	ERR4920243	ERS5230234 (SAMEA7472539)	Klebsiella michiganensis	Klebsiella michiganensis	Y	GNB	ST180	untraceable	EOS	0	2	0	0	0	0	0	0	0	0	2
PP	PP-B1222	PP-BB1222-I	ERX4785153	ERR4920244	ERS5230236 (SAMEA7472541)	Klebsiella michiganensis	Klebsiella michiganensis	Y	GNB	ST180	untraceable	LOS	0	2	0	0	0	0	0	0	0	0	2
PP	PP-B1316	PP-BB1316-I	ERX4785154	ERR4920245	ERS5230238 (SAMEA7472543)	Klebsiella michiganensis	Klebsiella michiganensis	Y	GNB	ST180	untraceable	LOS	0	2	0	0	0	0	0	0	0	0	2
PP	PP-B1318	PP-BB1318-I	ERX4785155	ERR4920246	ERS5230239 (SAMEA7472544)	Klebsiella michiganensis	Klebsiella michiganensis	Y	GNB	ST180	untraceable	EOS	0	2	0	0	0	0	0	0	0	0	2
PP	PP-B1422	PP-BB1422-I	ERX4785156	ERR4920247	ERS5230242 (SAMEA7472547)	Klebsiella michiganensis	Klebsiella michiganensis	Y	GNB	ST180	alive	LOS	0	2	0	0	0	0	0	0	0	0	2
PP	PP-B1433	PP-BB1433-I	ERX4785157	ERR4920248	ERS5230243 (SAMEA7472548)	Klebsiella michiganensis	Klebsiella michiganensis	Y	GNB	ST180	untraceable	EOS	0	2	0	0	0	0	0	0	0	0	2
PP	PP-B1527	PP-BB1527-I	ERX4785158	ERR4920249	ERS5230246 (SAMEA7472551)	Klebsiella michiganensis	Klebsiella michiganensis	Y	GNB	ST180	deceased	EOS	0	2	0	0	0	0	0	0	0	0	2
PP	PP-B1539	PP-BB1539-I	ERX4785159	ERR4920250	ERS5230247 (SAMEA7472552)	Klebsiella michiganensis	Klebsiella michiganensis	Y	GNB	ST180	alive	EOS	0	2	0	0	0	0	0	0	0	0	2
PP	PP-B1583	PP-BB1583-I	ERX4785160	ERR4920251	ERS5230250 (SAMEA7472555)	Klebsiella michiganensis	Klebsiella michiganensis	Y	GNB	ST180	untraceable	EOS	0	2	0	0	0	0	0	0	0	0	2
PP	PP-B1662	PP-BB1662-I	ERX4785161	ERR4920252	ERS5230262 (SAMEA7472567)	Klebsiella michiganensis	Klebsiella michiganensis	Y	GNB	ST180	alive	EOS	0	2	0	0	0	0	0	0	0	0	2
PP	PP-B186	PP-BB186-I	ERX4785162	ERR4920253	ERS5230270 (SAMEA7472575)	Klebsiella michiganensis	Klebsiella michiganensis	Y	GNB	ST180	deceased	ND	1	2	0	0	0	0	0	0	0	0	3
PP	PP-B187	PP-BB187-I1	ERX4785163	ERR4920254	ERS5230271 (SAMEA7472576)	Klebsiella michiganensis	Klebsiella michiganensis	Y	GNB	ST180	untraceable	EOS	3	4	0	1	0	1	0	1	1	1	12
PP	PP-B187	PP-BB187-I2	ERX4785164	ERR4920255	ERS5230272 (SAMEA7472577)	Klebsiella michiganensis	Klebsiella michiganensis	Y	GNB	ST180	untraceable	EOS	1	2	0	0	0	0	0	0	0	0	3
PP	PP-B1919	PP-BB1919-I	ERX4785165	ERR4920256	ERS5230276 (SAMEA7472581)	Klebsiella michiganensis	Klebsiella michiganensis	Y	GNB	ST180	deceased	EOS	0	2	0	0	0	0	0	0	0	0	2
PP	PP-B2030	PP-BB2030-I	ERX4785166	ERR4920257	ERS5230288 (SAMEA7472593)	Klebsiella michiganensis	Klebsiella michiganensis	Y	GNB	ST180	untraceable	LOS	0	2	0	0	0	0	0	0	0	0	2
PP	PP-B209	PP-BB209-I	ERX4785167	ERR4920258	ERS5230292 (SAMEA7472597)	Klebsiella michiganensis	Klebsiella michiganensis	Y	GNB	ST180	deceased	EOS	0	2	0	0	0	0	0	0	0	0	2
PP	PP-B2148	PP-BB2148-I	ERX4785168	ERR4920259	ERS5230296 (SAMEA7472601)	Klebsiella michiganensis	Klebsiella michiganensis	Y	GNB	ST180	alive	EOS	0	2	0	0	0	0	0	0	0	0	2
PP	PP-B2217	PP-BB2217-I	ERX4785169	ERR4920260	ERS5230300 (SAMEA7472605)	Klebsiella michiganensis	Klebsiella michiganensis	Y	GNB	ST180	deceased	EOS	0	2	0	0	0	0	0	0	0	0	2
PP	PP-B2256	PP-BB2256-I	ERX4785170	ERR4920261	ERS5230305 (SAMEA7472610)	Klebsiella michiganensis	Klebsiella michiganensis	Y	GNB	ST180	deceased	ND	0	2	0	0	0	0	0	0	0	0	2
PP	PP-B2342	PP-BB2342-I	ERX4785171	ERR4920262	ERS5230309 (SAMEA7472614)	Klebsiella michiganensis	Klebsiella michiganensis	Y	GNB	ST180	deceased	EOS	0	2	0	0	0	0	0	0	0	0	2
PP	PP-B2414	PP-BB2414-I	ERX4785172	ERR4920263	ERS5230311 (SAMEA7472616)	Klebsiella michiganensis	Klebsiella michiganensis	Y	GNB	ST180	deceased	ND	0	2	0	0	0	0	0	0	0	0	2
PP	PP-B255	PP-BB255-I	ERX4785173	ERR4920264	ERS5230314 (SAMEA7472619)	Klebsiella michiganensis	Klebsiella michiganensis	Y	GNB	ST180	untraceable	EOS	1	0	0	1	0	0	0	0	0	0	2
PP	PP-B2586	PP-BB2586-I1	ERX4785174	ERR4920265	ERS5230315 (SAMEA7472620)	Klebsiella michiganensis	Klebsiella michiganensis	Y	GNB	ST180	untraceable	EOS	0	2	0	0	0	0	0	0	0	0	2
PP	PP-B2586	PP-BB2586-I2	ERX4785175	ERR4920266	ERS5230316 (SAMEA7472621)	Klebsiella michiganensis	Klebsiella michiganensis	Y	GNB	ST180	untraceable	EOS	0	2	0	0	0	0	0	0	0	0	2
PP	PP-B2897	PP-BB2897-I	ERX4785176	ERR4920267	ERS5230328 (SAMEA7472633)	Klebsiella michiganensis	Klebsiella michiganensis	Y	GNB	ST180	untraceable	EOS	0	2	0	0	0	0	0	0	0	0	2
PP	PP-B3158	PP-BB3158-I	ERX4785177	ERR4920268	ERS5230337 (SAMEA7472642)	Klebsiella michiganensis	Klebsiella michiganensis	Y	GNB	ST180	deceased	EOS	0	2	0	0	0	0	0	0	0	0	2
PP	PP-B324	PP-BB324-I	ERX4785178	ERR4920269	ERS5230345 (SAMEA7472650)	Klebsiella michiganensis	Klebsiella michiganensis	Y	GNB	ST180	alive	EOS	0	2	0	0	0	0	0	0	0	0	2
PP	PP-B348	PP-BB348-I	ERX4785179	ERR4920270	ERS5230355 (SAMEA7472660)	Klebsiella michiganensis	Klebsiella michiganensis	Y	GNB	ST180	alive	ND	3	2	0	0	0	0	0	1	1	0	7
PP	PP-B349	PP-BB349-I	ERX4785180	ERR4920271	ERS5230356 (SAMEA7472661)	Klebsiella michiganensis	Klebsiella michiganensis	Y	GNB	ST180	alive	EOS	0	1	0	1	0	0	0	0	0	1	3
PP	PP-B3540	PP-BB3540r-I1	ERX4785181	ERR4920272	ERS5230357 (SAMEA7472662)	Klebsiella michiganensis	Klebsiella michiganensis	Y	GNB	ST180	alive	LOS	0	2	0	0	0	0	0	0	0	0	2
PP	PP-B3649	PP-BB3649-I	ERX4785182	ERR4920273	ERS5230359 (SAMEA7472664)	Klebsiella michiganensis	Klebsiella michiganensis	Y	GNB	ST180	alive	EOS	1	1	0	0	0	1	0	1	0	0	4
PP	PP-B3734A	PP-BB3734a-I	ERX4785183	ERR4920274	ERS5230360 (SAMEA7472665)	Klebsiella michiganensis	Klebsiella michiganensis	Y	GNB	ST180	ND	ND	0	2	0	0	0	0	0	0	0	0	2
PP	PP-B3775	PP-BB3775-I1	ERX4785184	ERR4920275	ERS5230361 (SAMEA7472666)	Klebsiella michiganensis	Klebsiella michiganensis	Y	GNB	ST180	alive	EOS	0	2	0	0	0	0	0	0	0	0	2
PP	PP-B386	PP-BB386-I	ERX4785185	ERR4920276	ERS5230364 (SAMEA7472670)	Klebsiella michiganensis	Klebsiella michiganensis	Y	GNB	ST180	untraceable	EOS	1	2	0	1	0	0	0	0	0	1	5
PP	PP-B388	PP-BB388-I	ERX4785186	ERR4920277	ERS5230365 (SAMEA7472671)	Klebsiella michiganensis	Klebsiella michiganensis	Y	GNB	ST180	alive	LOS	0	2	0	0	0	0	0	0	0	0	2
PP	PP-B3924	PP-BB3924-I	ERX4785187	ERR4920278	ERS5230366 (SAMEA7472672)	Klebsiella michiganensis	Klebsiella michiganensis	Y	GNB	ST180	alive	ND	0	2	0	0	0	0	0	0	0	0	2
PP	PP-B4280	PP-BB4280-I	ERX4785188	ERR4920279	ERS5230370 (SAMEA7472676)	Klebsiella michiganensis	Klebsiella michiganensis	Y	GNB	ST180	alive	ND	0	2	0	0	0	0	0	0	0	0	2
PP	PP-B4332	PP-BB4332-I	ERX4785189	ERR4920280	ERS5230371 (SAMEA7472677)	Klebsiella michiganensis	Klebsiella michiganensis	Y	GNB	ST180	alive	ND	0	2	0	0	0	0	0	0	0	0	2
PP	PP-B4355	PP-BB4355-I	ERX4785190	ERR4920281	ERS5230372 (SAMEA7472678)	Klebsiella michiganensis	Klebsiella michiganensis	Y	GNB	ST180	alive	EOS	0	2	0	0	0	0	0	0	0	0	2
PP	PP-B4650	PP-BB4650-I	ERX4785192	ERR4920283	ERS5230375 (SAMEA7472681)	Klebsiella michiganensis	Klebsiella michiganensis	Y	GNB	ST180	alive	EOS	0	2	0	0	0	0	0	0	0	0	2
PP	PP-B4656	PP-BB4656-I	ERX4785193	ERR4920284	ERS5230376 (SAMEA7472682)	Klebsiella michiganensis	Klebsiella michiganensis	Y	GNB	ST180	deceased	LOS	0	2	0	0	0	0	0	0	0	0	2
PP	PP-B4700	PP-BB4700-I	ERX4785194	ERR4920285	ERS5230378 (SAMEA7472684)	Klebsiella michiganensis	Klebsiella michiganensis	Y	GNB	ST180	deceased	EOS	0	2	0	0	0	0	0	0	0	0	2
PP	PP-B48	PP-BB48-I	ERX4785195	ERR4920286	ERS5230381 (SAMEA7472687)	Klebsiella michiganensis	Klebsiella michiganensis	Y	GNB	ST180	alive	EOS	3	3	0	0	0	1	0	1	0	1	9
PP	PP-B4817	PP-BB4817-I	ERX4785196	ERR4920287	ERS5230384 (SAMEA7472690)	Klebsiella michiganensis	Klebsiella michiganensis	Y	GNB	ST180	alive	ND	0	2	0	0	0	0	0	0	0	0	2
PP	PP-B4871	PP-BB4871-I	ERX4785197	ERR4920288	ERS5230387 (SAMEA7472693)	Klebsiella michiganensis	Klebsiella michiganensis	Y	GNB	ST180	deceased	EOS	0	2	0	0	0	0	0	0	0	0	2
PP	PP-B4935A	PP-BB4935a-I	ERX4785198	ERR4920289	ERS5230390 (SAMEA7472696)	Klebsiella michiganensis	Klebsiella michiganensis	Y	GNB	ST180	ND	ND	0	2	0	0	0	0	0	0	0	0	2
PP	PP-B4978	PP-BB4978-I	ERX4785199	ERR4920290	ERS5230391 (SAMEA7472697)	Klebsiella michiganensis	Klebsiella michiganensis	Y	GNB	ST180	alive	EOS	0	2	0	0	0	0	0	0	0	0	2
PP	PP-B498	PP-BB498-I	ERX4785200	ERR4920291	ERS5230392 (SAMEA7472698)	Klebsiella michiganensis	Klebsiella michiganensis	Y	GNB	ST180	untraceable	LOS	2	2	0	0	0	1	0	0	0	1	6
PP	PP-B5037	PP-BB5037-I	ERX4785201	ERR4920292	ERS5230396 (SAMEA7472702)	Klebsiella michiganensis	Klebsiella michiganensis	Y	GNB	ST180	deceased	EOS	0	2	0	0	0	0	0	0	0	0	2
PP	PP-B5078	PP-BB5078-I	ERX4785202	ERR4920293	ERS5230399 (SAMEA7472705)	Klebsiella michiganensis	Klebsiella michiganensis	Y	GNB	ST180	alive	LOS	0	2	0	0	0	0	0	0	0	0	2
PP	PP-B5078	PP-BB5078r-I	ERX4785203	ERR4920294	ERS5230400 (SAMEA7472706)	Klebsiella michiganensis	Klebsiella michiganensis	Y	GNB	ST180	alive	LOS	6	5	0	1	0	1	1	2	2	1	19
PP	PP-B515	PP-BB515-I	ERX4785204	ERR4920295	ERS5230401 (SAMEA7472707)	Klebsiella michiganensis	Klebsiella michiganensis	Y	GNB	ST180	untraceable	EOS	0	2	0	0	0	0	0	0	0	0	2
PP	PP-B5184	PP-BB5184-I	ERX4785205	ERR4920296	ERS5230402 (SAMEA7472708)	Klebsiella michiganensis	Klebsiella michiganensis	Y	GNB	ST180	alive	EOS	0	2	0	0	0	0	0	0	0	0	2
PP	PP-B5200	PP-BB5200-I	ERX4785206	ERR4920297	ERS5230403 (SAMEA7472709)	Klebsiella michiganensis	Klebsiella michiganensis	Y	GNB	ST180	deceased	ND	0	2	0	0	0	0	0	0	0	0	2
PP	PP-B5210	PP-BB5210-I	ERX4785207	ERR4920298	ERS5230404 (SAMEA7472710)	Klebsiella michiganensis	Klebsiella michiganensis	Y	GNB	ST180	alive	ND	0	2	0	0	0	0	0	0	0	0	2
PP	PP-B5220	PP-BB5220-I	ERX4785208	ERR4920299	ERS5230405 (SAMEA7472711)	Klebsiella michiganensis	Klebsiella michiganensis	Y	GNB	ST180	deceased	EOS	0	2	0	0	0	0	0	0	0	0	2
PP	PP-B5228	PP-BB5228-I	ERX4785209	ERR4920300	ERS5230406 (SAMEA7472712)	Klebsiella michiganensis	Klebsiella michiganensis	Y	GNB	ST180	alive	EOS	0	2	0	0	0	0	0	0	0	0	2
PP	PP-B5381	PP-BB5381-I	ERX4785210	ERR4920301	ERS5230411 (SAMEA7472717)	Klebsiella michiganensis	Klebsiella michiganensis	Y	GNB	ST180	deceased	EOS	0	2	0	0	0	0	0	0	0	0	2
PP	PP-B5398	PP-BB5398-I	ERX4785211	ERR4920302	ERS5230412 (SAMEA7472718)	Klebsiella michiganensis	Klebsiella michiganensis	Y	GNB	ST180	deceased	ND	0	2	0	0	0	0	0	0	0	0	2
PP	PP-B54	PP-BB54-I	ERX4785212	ERR4920303	ERS5230413 (SAMEA7472719)	Klebsiella michiganensis	Klebsiella michiganensis	Y	GNB	ST180	alive	ND	3	3	0	0	0	1	0	1	1	1	10
PP	PP-B5425	PP-BB5425-I	ERX4785213	ERR4920304	ERS5230414 (SAMEA7472720)	Klebsiella michiganensis	Klebsiella michiganensis	Y	GNB	ST180	alive	ND	0	2	0	0	0	0	0	0	0	0	2
PP	PP-B5525	PP-BB5525-I	ERX4785214	ERR4920305	ERS5230415 (SAMEA7472721)	Klebsiella michiganensis	Klebsiella michiganensis	Y	GNB	ST180	alive	EOS	0	2	0	0	0	0	0	0	0	0	2
PP	PP-B5577	PP-BB5577-I	ERX4785215	ERR4920306	ERS5230416 (SAMEA7472722)	Klebsiella michiganensis	Klebsiella michiganensis	Y	GNB	ST180	alive	ND	0	2	0	0	0	0	0	0	0	0	2
PP	PP-B56	PP-BB56-I	ERX4785216	ERR4920307	ERS5230417 (SAMEA7472723)	Klebsiella michiganensis	Klebsiella michiganensis	Y	GNB	ST180	alive	ND	3	2	0	1	0	1	0	0	0	1	8
PP	PP-B563	PP-BB563-I	ERX4785217	ERR4920308	ERS5230418 (SAMEA7472724)	Klebsiella michiganensis	Klebsiella michiganensis	Y	GNB	ST180	alive	EOS	2	4	0	1	0	1	0	1	1	1	11
PP	PP-B5646	PP-BB5646-I	ERX4785218	ERR4920309	ERS5230419 (SAMEA7472725)	Klebsiella michiganensis	Klebsiella michiganensis	Y	GNB	ST180	deceased	EOS	0	2	0	0	0	0	0	0	0	0	2
PP	PP-B5711	PP-BB5711-I	ERX4785219	ERR4920310	ERS5230421 (SAMEA7472727)	Klebsiella michiganensis	Klebsiella michiganensis	Y	GNB	ST180	untraceable	EOS	0	2	0	0	0	0	0	0	0	0	2
PP	PP-B5752	PP-BB5752-I	ERX4785220	ERR4920311	ERS5230424 (SAMEA7472730)	Klebsiella michiganensis	Klebsiella michiganensis	Y	GNB	ST180	alive	EOS	0	2	0	0	0	0	0	0	0	0	2
PP	PP-B5771	PP-BB5771-I	ERX4785221	ERR4920312	ERS5230425 (SAMEA7472731)	Klebsiella michiganensis	Klebsiella michiganensis	Y	GNB	ST180	alive	ND	0	2	0	0	0	0	0	0	0	0	2
PP	PP-B5772	PP-BB5772-I	ERX4785222	ERR4920313	ERS5230426 (SAMEA7472732)	Klebsiella michiganensis	Klebsiella michiganensis	Y	GNB	ST180	alive	ND	0	2	0	0	0	0	0	0	0	0	2
PP	PP-B5801	PP-BB5801-I	ERX4785223	ERR4920314	ERS5230428 (SAMEA7472734)	Klebsiella michiganensis	Klebsiella michiganensis	Y	GNB	ST180	deceased	ND	0	2	0	0	0	0	0	0	0	0	2
PP	PP-B5811	PP-BB5811-I	ERX4785224	ERR4920315	ERS5230429 (SAMEA7472735)	Klebsiella michiganensis	Klebsiella michiganensis	Y	GNB	ST180	alive	EOS	0	2	0	0	0	0	0	0	0	0	2
PP	PP-B5957A	PP-BB5957a-I	ERX4785225	ERR4920316	ERS5230432 (SAMEA7472738)	Klebsiella michiganensis	Klebsiella michiganensis	Y	GNB	ST180	alive	LOS	0	2	0	0	0	0	0	0	0	0	2
PP	PP-B5994	PP-BB5994-I	ERX4785226	ERR4920317	ERS5230434 (SAMEA7472740)	Klebsiella michiganensis	Klebsiella michiganensis	Y	GNB	ST180	alive	EOS	0	2	0	0	0	0	0	0	0	0	2
PP	PP-B6199	PP-BB6199-I	ERX4785227	ERR4920318	ERS5230441 (SAMEA7472747)	Klebsiella michiganensis	Klebsiella michiganensis	Y	GNB	ST180	deceased	ND	0	2	0	0	0	0	0	0	0	0	2
PP	PP-B6217	PP-BB6217-I	ERX4785228	ERR4920319	ERS5230444 (SAMEA7472750)	Klebsiella michiganensis	Klebsiella michiganensis	Y	GNB	ST180	alive	EOS	0	2	0	0	0	0	0	0	0	0	2
PP	PP-B6504	PP-BB6504-I	ERX4785229	ERR4920320	ERS5230450 (SAMEA7472756)	Klebsiella michiganensis	Klebsiella michiganensis	Y	GNB	ST180	alive	EOS	0	2	0	0	0	0	0	0	0	0	2
PP	PP-B6564	PP-BB6564r-I	ERX4785230	ERR4920321	ERS5230452 (SAMEA7472758)	Klebsiella michiganensis	Klebsiella michiganensis	Y	GNB	ST180	alive	ND	0	2	0	0	0	0	0	0	0	0	2
PP	PP-B6596	PP-BB6596-I	ERX4785231	ERR4920322	ERS5230454 (SAMEA7472760)	Klebsiella michiganensis	Klebsiella michiganensis	Y	GNB	ST180	deceased	EOS	0	2	0	0	0	0	0	0	0	0	2
PP	PP-B664	PP-BB664-I	ERX4785232	ERR4920323	ERS5230455 (SAMEA7472761)	Klebsiella michiganensis	Klebsiella michiganensis	Y	GNB	ST180	alive	EOS	1	2	0	0	0	1	0	1	0	1	6
PP	PP-B6787	PP-BB6787r-I	ERX4785233	ERR4920324	ERS5230465 (SAMEA7472771)	Klebsiella michiganensis	Klebsiella michiganensis	Y	GNB	ST180	deceased	EOS	0	1	0	0	0	0	0	0	0	0	1
PP	PP-B68	PP-BB68-I	ERX4785234	ERR4920325	ERS5230467 (SAMEA7472773)	Klebsiella michiganensis	Klebsiella michiganensis	Y	GNB	ST180	alive	EOS	3	2	0	0	0	0	0	0	0	1	6
PP	PP-B7001	PP-BB7001-I	ERX4785235	ERR4920326	ERS5230479 (SAMEA7472785)	Klebsiella michiganensis	Klebsiella michiganensis	Y	GNB	ST180	alive	ND	0	2	0	0	0	0	0	0	0	0	2
PP	PP-B7021	PP-BB7021-I	ERX4785236	ERR4920327	ERS5230480 (SAMEA7472786)	Klebsiella michiganensis	Klebsiella michiganensis	Y	GNB	ST180	alive	LOS	0	2	0	0	0	0	0	0	0	0	2
PP	PP-B708	PP-BB708-I	ERX4785237	ERR4920328	ERS5230482 (SAMEA7472788)	Klebsiella michiganensis	Klebsiella michiganensis	Y	GNB	ST180	untraceable	ND	3	2	0	0	0	1	0	1	1	0	8
PP	PP-B7080B	PP-BB7080br1-I	ERX4785238	ERR4920329	ERS5230483 (SAMEA7472789)	Klebsiella michiganensis	Klebsiella michiganensis	Y	GNB	ST180	deceased	ND	0	2	0	0	0	0	0	0	0	0	2
PP	PP-B7107	PP-BB7107-I2	ERX4785239	ERR4920330	ERS5230485 (SAMEA7472791)	Klebsiella michiganensis	Klebsiella michiganensis	Y	GNB	ST180	untraceable	LOS	0	2	0	0	0	0	0	0	0	0	2
PP	PP-B7129	PP-BB7129-I	ERX4785240	ERR4920331	ERS5230488 (SAMEA7472794)	Klebsiella michiganensis	Klebsiella michiganensis	Y	GNB	ST180	deceased	LOS	0	2	0	0	0	0	0	0	0	0	2
PP	PP-B7130	PP-BB7130-I	ERX4785241	ERR4920332	ERS5230489 (SAMEA7472795)	Klebsiella michiganensis	Klebsiella michiganensis	Y	GNB	ST180	deceased	EOS	0	2	0	0	0	0	0	0	0	0	2
PP	PP-B7131	PP-BB7131-I	ERX4785242	ERR4920333	ERS5230490 (SAMEA7472796)	Klebsiella michiganensis	Klebsiella michiganensis	Y	GNB	ST180	deceased	LOS	0	2	0	0	0	0	0	0	0	0	2
PP	PP-B73	PP-BB73-I	ERX4785243	ERR4920334	ERS5230495 (SAMEA7472801)	Klebsiella michiganensis	Klebsiella michiganensis	Y	GNB	ST180	untraceable	ND	0	1	0	1	0	1	0	1	0	1	5
PP	PP-B7351	PP-BB7351-I	ERX4785244	ERR4920335	ERS5230497 (SAMEA7472803)	Klebsiella michiganensis	Klebsiella michiganensis	Y	GNB	ST180	untraceable	EOS	0	2	0	0	0	0	0	0	0	0	2
PP	PP-B7387	PP-BB7387-I	ERX4785245	ERR4920336	ERS5230499 (SAMEA7472805)	Klebsiella michiganensis	Klebsiella michiganensis	Y	GNB	ST180	deceased	LOS	0	2	0	0	0	0	0	0	0	0	2
PP	PP-B7392	PP-BB7392-I	ERX4785246	ERR4920337	ERS5230500 (SAMEA7472806)	Klebsiella michiganensis	Klebsiella michiganensis	Y	GNB	ST180	deceased	ND	0	2	0	0	0	0	0	0	0	0	2
PP	PP-B7424	PP-BB7424-I	ERX4785247	ERR4920338	ERS5230501 (SAMEA7472807)	Klebsiella michiganensis	Klebsiella michiganensis	Y	GNB	ST180	deceased	LOS	0	2	0	0	0	0	0	0	0	0	2
PP	PP-B7461	PP-BB7461-I	ERX4785248	ERR4920339	ERS5230502 (SAMEA7472808)	Klebsiella michiganensis	Klebsiella michiganensis	Y	GNB	ST180	deceased	ND	0	2	0	0	0	0	0	0	0	0	2
PP	PP-B7484	PP-BB7484-I	ERX4785249	ERR4920340	ERS5230504 (SAMEA7472810)	Klebsiella michiganensis	Klebsiella michiganensis	Y	GNB	ST180	deceased	ND	0	2	0	0	0	0	0	0	0	0	2
PP	PP-B7487	PP-BB7487-I	ERX4785250	ERR4920341	ERS5230505 (SAMEA7472811)	Klebsiella michiganensis	Klebsiella michiganensis	Y	GNB	ST180	deceased	ND	0	2	0	0	0	0	0	0	0	0	2
PP	PP-B753	PP-BB753-I	ERX4785252	ERR4920343	ERS5230508 (SAMEA7472814)	Klebsiella michiganensis	Klebsiella michiganensis	Y	GNB	ST180	deceased	ND	1	2	0	0	0	0	0	0	0	0	3
PP	PP-B7600	PP-BB7600-I	ERX4785253	ERR4920344	ERS5230512 (SAMEA7472818)	Klebsiella michiganensis	Klebsiella michiganensis	Y	GNB	ST180	alive	ND	0	2	0	0	0	0	0	0	0	0	2
PP	PP-B7606	PP-BB7606-I2	ERX4785254	ERR4920345	ERS5230516 (SAMEA7472822)	Klebsiella michiganensis	Klebsiella michiganensis	Y	GNB	ST180	deceased	LOS	0	2	0	0	0	0	0	0	0	0	2
PP	PP-B7672	PP-BB7672-I	ERX4785255	ERR4920346	ERS5230522 (SAMEA7472828)	Klebsiella michiganensis	Klebsiella michiganensis	Y	GNB	ST180	alive	ND	0	2	0	0	0	0	0	0	0	0	2
PP	PP-B848	PP-BB848-I	ERX4785256	ERR4920347	ERS5230529 (SAMEA7472835)	Klebsiella michiganensis	Klebsiella michiganensis	Y	GNB	ST180	untraceable	EOS	0	2	0	0	0	0	0	0	0	0	2
PP	PP-B997	PP-BB997-I	ERX4785257	ERR4920348	ERS5230532 (SAMEA7472838)	Klebsiella michiganensis	Klebsiella michiganensis	Y	GNB	ST180	alive	LOS	0	2	0	0	0	0	0	0	0	0	2
BC	BC-B1047	BC-BB1047-I	ERX4785281	ERR4920372	ERS5229736 (SAMEA7472041)	Klebsiella pneumoniae	Klebsiella pneumoniae	Y	GNB	ST147	alive	LOS	4	7	0	3	3	1	0	2	1	1	22
BC	BC-B1138	BC-BB1138-I	ERX4785282	ERR4920373	ERS5229742 (SAMEA7472047)	Klebsiella pneumoniae	Klebsiella pneumoniae	Y	GNB	ST17	alive	EOS	4	5	0	3	3	1	0	1	1	2	20
BC	BC-B1210	BC-BB1210-I	ERX4785283	ERR4920374	ERS5229750 (SAMEA7472055)	Klebsiella pneumoniae	Klebsiella pneumoniae	Y	GNB	ST39	alive	LOS	3	3	0	2	0	0	1	1	0	1	11
BC	BC-B1228	BC-BB1228-I	ERX4785284	ERR4920375	ERS5229751 (SAMEA7472056)	Klebsiella pneumoniae	Klebsiella pneumoniae	Y	GNB	ST292	alive	LOS	0	2	0	2	0	0	0	1	0	0	5
BC	BC-B1283	BC-BB1283-I	ERX4785285	ERR4920376	ERS5229755 (SAMEA7472060)	Klebsiella pneumoniae	Klebsiella pneumoniae	Y	GNB	ST340	alive	LOS	4	5	0	2	1	2	0	1	0	1	16
BC	BC-B1717	BC-BB1717-I	ERX4785286	ERR4920377	ERS5229774 (SAMEA7472079)	Klebsiella pneumoniae	Klebsiella pneumoniae	Y	GNB	ST15	untraceable	LOS	2	4	0	2	0	0	0	1	0	1	10
BC	BC-B296	BC-BB296-I	ERX4785287	ERR4920378	ERS5229802 (SAMEA7472107)	Klebsiella pneumoniae	Klebsiella pneumoniae	Y	GNB	ST105	deceased	EOS	0	2	0	2	0	0	0	0	0	0	4
BC	BC-B411	BC-BB411-I	ERX4785288	ERR4920379	ERS5229818 (SAMEA7472123)	Klebsiella pneumoniae	Klebsiella pneumoniae	Y	GNB	ST17	untraceable	LOS	0	4	0	3	0	0	0	1	1	1	10
BC	BC-B495	BC-BB495-I	ERX4785289	ERR4920380	ERS5229832 (SAMEA7472137)	Klebsiella pneumoniae	Klebsiella pneumoniae	Y	GNB	ST17	alive	LOS	2	5	0	2	0	1	1	0	0	1	12
BC	BC-B667	BC-BB667-I	ERX4785290	ERR4920381	ERS5229856 (SAMEA7472161)	Klebsiella pneumoniae	Klebsiella pneumoniae	Y	GNB	ST1855	alive	LOS	3	4	0	3	0	2	0	1	1	1	15
BC	BC-B698	BC-BB698-I	ERX4785291	ERR4920382	ERS5229860 (SAMEA7472165)	Klebsiella pneumoniae	Klebsiella pneumoniae	Y	GNB	ST14	alive	LOS	4	4	0	2	2	1	0	1	0	2	16
BC	BC-B742	BC-BB742-I	ERX4785292	ERR4920383	ERS5229864 (SAMEA7472169)	Klebsiella pneumoniae	Klebsiella pneumoniae	Y	GNB	ST14	alive	LOS	4	8	0	3	2	1	0	1	0	2	21
BC	BC-B775	BC-BB775-I	ERX4785293	ERR4920384	ERS5229870 (SAMEA7472175)	Klebsiella pneumoniae	Klebsiella pneumoniae	Y	GNB	ST147	alive	LOS	4	7	0	3	3	1	0	2	1	1	22
BC	BC-B79	BC-BB79-I	ERX4785294	ERR4920385	ERS5229874 (SAMEA7472179)	Klebsiella pneumoniae	Klebsiella pneumoniae	Y	GNB	ST101	alive	LOS	2	4	0	2	3	1	0	0	0	1	13
BC	BC-B809	BC-BB809-I	ERX4785295	ERR4920386	ERS5229876 (SAMEA7472181)	Klebsiella pneumoniae	Klebsiella pneumoniae	Y	GNB	ST14	deceased	EOS	4	4	0	2	2	1	0	1	0	2	16
BC	BC-B897	BC-BB897-I	ERX4785296	ERR4920387	ERS5229886 (SAMEA7472191)	Klebsiella pneumoniae	Klebsiella pneumoniae	Y	GNB	ST14	untraceable	LOS	4	8	0	3	2	1	0	1	0	2	21
BC	BC-B980	BC-BB980-I	ERX4785297	ERR4920388	ERS5229897 (SAMEA7472202)	Klebsiella pneumoniae	Klebsiella pneumoniae	Y	GNB	ST147	alive	LOS	2	2	0	0	0	1	0	1	0	0	6
BK	BK-B363	BK-BB363-I	ERX4785298	ERR4920389	ERS5229902 (SAMEA7472207)	Klebsiella pneumoniae	Klebsiella pneumoniae	Y	GNB	ST1322	alive	LOS	3	4	0	2	2	0	0	1	1	2	15
BK	BK-B473	BK-BB473-I	ERX4785299	ERR4920390	ERS5229903 (SAMEA7472208)	Klebsiella pneumoniae	Klebsiella pneumoniae	Y	GNB	ST11	alive	EOS	3	5	0	3	0	1	1	0	0	1	14
ES	ESI-B0050A	ESI-BB0050a-I1	ERX4785300	ERR4920391	ERS5229912 (SAMEA7472217)	Klebsiella pneumoniae	Klebsiella pneumoniae	Y	GNB	ST711	alive	LOS	4	5	0	3	0	1	0	1	1	1	16
ES	ESI-B0616	ESI-BB0616-I2	ERX4785301	ERR4920392	ERS5229913 (SAMEA7472218)	Klebsiella pneumoniae	Klebsiella pneumoniae	Y	GNB	ST45	alive	EOS	4	3	0	2	0	1	0	1	0	1	12
ES	ESI-B0725	ESI-BB0725-I1	ERX4785302	ERR4920393	ERS5229914 (SAMEA7472219)	Klebsiella pneumoniae	Klebsiella pneumoniae	Y	GNB	ST39	alive	LOS	5	4	0	2	0	1	1	2	1	2	18
ES	ESI-B0800	ESI-BB0800-I1	ERX4785303	ERR4920394	ERS5229915 (SAMEA7472220)	Klebsiella pneumoniae	Klebsiella pneumoniae	Y	GNB	ST37	alive	LOS	6	5	0	3	1	2	1	1	0	1	20
ES	ESI-B0983	ESI-BB0983-I2	ERX4785304	ERR4920395	ERS5229918 (SAMEA7472223)	Klebsiella pneumoniae	Klebsiella pneumoniae	Y	GNB	ST218	untraceable	EOS	5	4	0	2	0	1	1	1	1	1	16
ES	ESI-B1044B	ESI-BB1044b-I1	ERX4785305	ERR4920396	ERS5229920 (SAMEA7472225)	Klebsiella pneumoniae	Klebsiella pneumoniae	Y	GNB	ST37	alive	EOS	6	6	0	3	1	2	1	1	1	1	22
ES	ESI-B1076	ESI-BB1076-I1	ERX4785306	ERR4920397	ERS5229921 (SAMEA7472226)	Klebsiella pneumoniae	Klebsiella pneumoniae	Y	GNB	ST985	alive	EOS	3	5	0	3	0	1	0	1	1	1	15
ES	ESI-B1268	ESI-BB1268-I1	ERX4785307	ERR4920398	ERS5229922 (SAMEA7472227)	Klebsiella pneumoniae	Klebsiella pneumoniae	Y	GNB	ST985	alive	EOS	4	5	0	3	0	1	0	1	1	1	16
ES	ESI-B1317A	ESI-BB1317a-I1	ERX4785308	ERR4920399	ERS5229923 (SAMEA7472228)	Klebsiella pneumoniae	Klebsiella pneumoniae	Y	GNB	ST985	alive	LOS	4	5	0	3	0	1	0	1	1	1	16
ES	ESI-B1341A	ESI-BB1341a-I1	ERX4785309	ERR4920400	ERS5229924 (SAMEA7472229)	Klebsiella pneumoniae	Klebsiella pneumoniae	Y	GNB	ST35	alive	LOS	4	3	0	2	0	0	1	1	1	1	13
ES	ESI-B1344B	ESI-BB1344b-I1	ERX4785310	ERR4920401	ERS5229926 (SAMEA7472231)	Klebsiella pneumoniae	Klebsiella pneumoniae	Y	GNB	ST985	deceased	EOS	4	5	0	3	0	1	0	1	1	1	16
ES	ESI-B1384A	ESI-BB1384a-I1	ERX4785311	ERR4920402	ERS5229927 (SAMEA7472232)	Klebsiella pneumoniae	Klebsiella pneumoniae	Y	GNB	ST35	alive	EOS	4	4	0	2	0	0	1	2	1	2	16
ES	ESI-B1401	ESI-BB1401-I1	ERX4785312	ERR4920403	ERS5229929 (SAMEA7472234)	Klebsiella pneumoniae	Klebsiella pneumoniae	Y	GNB	ST35	alive	LOS	1	4	0	2	0	0	1	2	0	1	11
ES	ESI-B1437A	ESI-BB1437a-I1	ERX4785313	ERR4920404	ERS5229930 (SAMEA7472235)	Klebsiella pneumoniae	Klebsiella pneumoniae	Y	GNB	ST37	deceased	EOS	6	6	0	3	1	3	1	1	1	1	23
ES	ESI-B1439	ESI-BB1439-I1	ERX4785314	ERR4920405	ERS5229931 (SAMEA7472236)	Klebsiella pneumoniae	Klebsiella pneumoniae	Y	GNB	ST35	deceased	EOS	1	3	0	2	0	0	1	2	0	1	10
ES	ESI-B1441B	ESI-BB1441b-I1	ERX4785315	ERR4920406	ERS5229932 (SAMEA7472237)	Klebsiella pneumoniae	Klebsiella pneumoniae	Y	GNB	ST37	alive	EOS	5	5	0	3	1	3	1	1	1	1	21
ES	ESI-B1464	ESI-BB1464-I1	ERX4785316	ERR4920407	ERS5229933 (SAMEA7472238)	Klebsiella pneumoniae	Klebsiella pneumoniae	Y	GNB	ST37	alive	EOS	5	6	0	3	1	3	1	0	1	1	21
ES	ESI-B1502	ESI-BB1502-I1	ERX4785317	ERR4920408	ERS5229934 (SAMEA7472239)	Klebsiella pneumoniae	Klebsiella pneumoniae	Y	GNB	ST37	alive	EOS	6	5	0	3	1	3	1	1	1	1	22
ES	ESI-B1509	ESI-BB1509-I1	ERX4785318	ERR4920409	ERS5229935 (SAMEA7472240)	Klebsiella pneumoniae	Klebsiella pneumoniae	Y	GNB	ST37	alive	EOS	5	6	0	3	1	3	1	1	1	1	22
ES	ESI-B1540	ESI-BB1540-I1	ERX4785319	ERR4920410	ERS5229936 (SAMEA7472241)	Klebsiella pneumoniae	Klebsiella pneumoniae	Y	GNB	ST35	alive	EOS	3	3	0	2	0	0	1	1	0	1	11
ES	ESI-B1542	ESI-BB1542-I1	ERX4785320	ERR4920411	ERS5229937 (SAMEA7472242)	Klebsiella pneumoniae	Klebsiella pneumoniae	Y	GNB	ST37	alive	EOS	6	6	0	3	1	3	1	1	0	1	22
ES	ESI-B1551	ESI-BB1551-I1	ERX4785321	ERR4920412	ERS5229938 (SAMEA7472243)	Klebsiella pneumoniae	Klebsiella pneumoniae	Y	GNB	ST37	alive	EOS	5	5	0	3	1	3	1	1	0	1	20
ES	ESI-B1683	ESI-BB1683-I1	ERX4785322	ERR4920413	ERS5229939 (SAMEA7472244)	Klebsiella pneumoniae	Klebsiella pneumoniae	Y	GNB	ST37	alive	EOS	6	6	0	3	1	3	1	1	1	1	23
ES	ESI-B1691	ESI-BB1691-I1	ERX4785323	ERR4920414	ERS5229940 (SAMEA7472245)	Klebsiella pneumoniae	Klebsiella pneumoniae	Y	GNB	ST37	alive	EOS	6	6	0	3	1	2	1	1	1	1	22
ES	ESI-B1715	ESI-BB1715-I1	ERX4785324	ERR4920415	ERS5229941 (SAMEA7472246)	Klebsiella pneumoniae	Klebsiella pneumoniae	Y	GNB	ST37	alive	LOS	5	6	0	3	1	2	1	1	1	1	21
ES	ESI-B1843A	ESI-BB1843a-I1	ERX4785325	ERR4920416	ERS5229942 (SAMEA7472247)	Klebsiella pneumoniae	Klebsiella pneumoniae	Y	GNB	ST35	alive	EOS	3	4	0	2	0	1	1	1	1	2	15
ES	ESI-B1942A	ESI-BB1942a-I1	ERX4785326	ERR4920417	ERS5229943 (SAMEA7472248)	Klebsiella pneumoniae	Klebsiella pneumoniae	Y	GNB	ST35	alive	EOS	1	3	0	2	0	0	1	1	1	1	10
ES	ESI-B1942B	ESI-BB1942b-I1	ERX4785327	ERR4920418	ERS5229944 (SAMEA7472249)	Klebsiella pneumoniae	Klebsiella pneumoniae	Y	GNB	ST35	alive	EOS	1	3	0	2	0	0	0	0	0	1	7
ES	ESO-B0135	ESO-BB0135-I1	ERX4785328	ERR4920419	ERS5229945 (SAMEA7472250)	Klebsiella pneumoniae	Klebsiella pneumoniae	Y	GNB	ST35	alive	LOS	4	4	0	2	0	1	1	2	1	2	17
ES	ESO-B1049B	ESO-BB1049b-I1	ERX4785329	ERR4920420	ERS5229947 (SAMEA7472252)	Klebsiella pneumoniae	Klebsiella pneumoniae	Y	GNB	ST218	untraceable	EOS	5	6	0	2	0	2	1	1	1	1	19
ES	ESO-B1409	ESO-BB1409-I1	ERX4785330	ERR4920421	ERS5229949 (SAMEA7472254)	Klebsiella pneumoniae	Klebsiella pneumoniae	Y	GNB	ST37	untraceable	EOS	6	6	0	3	1	3	1	1	1	1	23
ES	ESO-B1561	ESO-BB1561-I1	ERX4785331	ERR4920422	ERS5229951 (SAMEA7472256)	Klebsiella pneumoniae	Klebsiella pneumoniae	Y	GNB	ST37	alive	EOS	5	5	0	2	1	3	1	0	1	1	19
ES	ESO-B1812	ESO-BB1812-I1	ERX4785332	ERR4920423	ERS5229952 (SAMEA7472257)	Klebsiella pneumoniae	Klebsiella pneumoniae	Y	GNB	ST37	untraceable	EOS	6	5	0	3	1	3	1	1	0	1	21
ES	ESO-B1839A	ESO-BB1839a-I1	ERX4785333	ERR4920424	ERS5229953 (SAMEA7472258)	Klebsiella pneumoniae	Klebsiella pneumoniae	Y	GNB	ST37	alive	EOS	6	5	0	3	1	3	1	0	1	1	21
ES	ESO-B1839B	ESO-BB1839b-I1	ERX4785334	ERR4920425	ERS5229954 (SAMEA7472259)	Klebsiella pneumoniae	Klebsiella pneumoniae	Y	GNB	ST35	alive	EOS	4	4	0	2	0	0	1	2	1	2	16
ES	ESO-B1869	ESO-BB1869-I1	ERX4785335	ERR4920426	ERS5229955 (SAMEA7472260)	Klebsiella pneumoniae	Klebsiella pneumoniae	Y	GNB	ST35	alive	LOS	3	4	0	2	0	1	1	1	1	2	15
ES	ESO-B1890	ESO-BB1890-I1	ERX4785336	ERR4920427	ERS5229956 (SAMEA7472261)	Klebsiella pneumoniae	Klebsiella pneumoniae	Y	GNB	ST35	alive	EOS	4	4	0	2	0	1	1	2	1	2	17
ES	ESO-B1948	ESO-BB1948-I1	ERX4785337	ERR4920428	ERS5229957 (SAMEA7472262)	Klebsiella pneumoniae	Klebsiella pneumoniae	Y	GNB	ST35	untraceable	EOS	1	3	0	2	0	0	1	1	0	1	9
ES	ESO-B2005	ESO-BB2005-I1	ERX4785338	ERR4920429	ERS5229958 (SAMEA7472263)	Klebsiella pneumoniae	Klebsiella pneumoniae	Y	GNB	ST35	untraceable	EOS	4	4	0	2	0	0	1	2	1	2	16
ES	ESO-B2023B	ESO-BB2023b-I1	ERX4785339	ERR4920430	ERS5229959 (SAMEA7472264)	Klebsiella pneumoniae	Klebsiella pneumoniae	Y	GNB	ST35	alive	EOS	2	4	0	2	0	1	1	2	1	2	15
ES	ESS-B0025	ESS-BB0025-I1	ERX4785340	ERR4920431	ERS5229960 (SAMEA7472265)	Klebsiella pneumoniae	Klebsiella pneumoniae	Y	GNB	ST35	alive	LOS	3	4	0	2	0	0	1	2	1	2	15
ES	ESS-B0059B	ESS-BB0059b-I1	ERX4785341	ERR4920432	ERS5229962 (SAMEA7472267)	Klebsiella pneumoniae	Klebsiella pneumoniae	Y	GNB	ST45	alive	EOS	4	5	0	3	0	1	0	1	1	1	16
ES	ESS-B0062	ESS-BB0062-I1	ERX4785342	ERR4920433	ERS5229963 (SAMEA7472268)	Klebsiella pneumoniae	Klebsiella pneumoniae	Y	GNB	ST45	alive	EOS	4	5	0	3	0	1	0	1	1	1	16
ES	ESS-B0071	ESS-BB0071-I1	ERX4785343	ERR4920434	ERS5229965 (SAMEA7472270)	Klebsiella pneumoniae	Klebsiella pneumoniae	Y	GNB	ST101	deceased	LOS	3	3	0	2	0	1	1	2	0	1	13
ES	ESS-B0112B	ESS-BB0112b-I1	ERX4785344	ERR4920435	ERS5229968 (SAMEA7472273)	Klebsiella pneumoniae	Klebsiella pneumoniae	Y	GNB	ST218	deceased	EOS	4	5	0	3	0	1	0	1	1	1	16
ES	ESS-B0119	ESS-BB0119-I1	ERX4785345	ERR4920436	ERS5229971 (SAMEA7472276)	Klebsiella pneumoniae	Klebsiella pneumoniae	Y	GNB	ST218	deceased	EOS	5	6	0	2	0	2	1	1	0	1	18
ES	ESS-B0134	ESS-BB0134-I1	ERX4785346	ERR4920437	ERS5229972 (SAMEA7472277)	Klebsiella pneumoniae	Klebsiella pneumoniae	Y	GNB	ST35	deceased	EOS	3	4	0	2	0	1	1	2	1	2	16
ES	ESS-B0135	ESS-BB0135r-I	ERX4785347	ERR4920438	ERS5229973 (SAMEA7472278)	Klebsiella pneumoniae	Klebsiella pneumoniae	Y	GNB	ST35	alive	EOS	4	4	0	2	0	1	1	2	1	2	17
ES	ESS-B0139	ESS-BB0139-I1	ERX4785348	ERR4920439	ERS5229974 (SAMEA7472279)	Klebsiella pneumoniae	Klebsiella pneumoniae	Y	GNB	ST35	alive	EOS	2	4	0	2	0	0	1	0	1	2	12
ES	ESS-B0249	ESS-BB0249-I1	ERX4785349	ERR4920440	ERS5229980 (SAMEA7472285)	Klebsiella pneumoniae	Klebsiella pneumoniae	Y	GNB	ST39	alive	EOS	6	6	0	2	0	4	1	2	1	3	25
ES	ESS-B0254	ESS-BB0254-I1	ERX4785350	ERR4920441	ERS5229981 (SAMEA7472286)	Klebsiella pneumoniae	Klebsiella pneumoniae	Y	GNB	ST985	alive	LOS	4	5	0	3	0	1	0	1	1	1	16
ES	ESS-B0259	ESS-BB0259-I1	ERX4785351	ERR4920442	ERS5229982 (SAMEA7472287)	Klebsiella pneumoniae	Klebsiella pneumoniae	Y	GNB	ST35	alive	LOS	4	4	0	2	0	1	1	2	1	2	17
ES	ESS-B0272	ESS-BB0272-I1	ERX4785352	ERR4920443	ERS5229983 (SAMEA7472288)	Klebsiella pneumoniae	Klebsiella pneumoniae	Y	GNB	ST218	deceased	EOS	5	6	0	2	0	3	1	1	1	1	20
ES	ESS-B0280	ESS-BB0280-I1	ERX4785353	ERR4920444	ERS5229984 (SAMEA7472289)	Klebsiella pneumoniae	Klebsiella pneumoniae	Y	GNB	ST37	alive	EOS	6	5	0	3	1	3	0	1	0	1	20
ES	ESS-B0304A	ESS-BB0304a-I1	ERX4785354	ERR4920445	ERS5229987 (SAMEA7472292)	Klebsiella pneumoniae	Klebsiella pneumoniae	Y	GNB	ST218	alive	EOS	4	5	0	3	0	1	0	1	1	1	16
ES	ESS-B0311	ESS-BB0311-I1	ERX4785355	ERR4920446	ERS5229988 (SAMEA7472293)	Klebsiella pneumoniae	Klebsiella pneumoniae	Y	GNB	ST391	deceased	EOS	4	5	0	3	1	1	0	1	0	1	16
ES	ESS-B0315	ESS-BB0315-I1	ERX4785356	ERR4920447	ERS5229989 (SAMEA7472294)	Klebsiella pneumoniae	Klebsiella pneumoniae	Y	GNB	ST218	alive	LOS	5	6	0	2	0	2	1	1	1	1	19
ES	ESS-B0371	ESS-BB0371-I1	ERX4785357	ERR4920448	ERS5229990 (SAMEA7472295)	Klebsiella pneumoniae	Klebsiella pneumoniae	Y	GNB	ST218	deceased	EOS	5	6	0	2	0	2	1	1	1	1	19
ES	ESS-B0373	ESS-BB0373-I1	ERX4785358	ERR4920449	ERS5229991 (SAMEA7472296)	Klebsiella pneumoniae	Klebsiella pneumoniae	Y	GNB	ST985	alive	EOS	4	5	0	3	0	1	0	1	1	1	16
ES	ESS-B0374B	ESS-BB0374b-I1	ERX4785359	ERR4920450	ERS5229992 (SAMEA7472297)	Klebsiella pneumoniae	Klebsiella pneumoniae	Y	GNB	ST218	deceased	ND	4	6	0	2	0	3	1	1	1	1	19
ES	ESS-B0383	ESS-BB0383-I1	ERX4785360	ERR4920451	ERS5229995 (SAMEA7472300)	Klebsiella pneumoniae	Klebsiella pneumoniae	Y	GNB	ST218	alive	EOS	5	6	0	2	0	3	1	1	1	1	20
ES	ESS-B0400	ESS-BB0400-I1	ERX4785361	ERR4920452	ERS5229996 (SAMEA7472301)	Klebsiella pneumoniae	Klebsiella pneumoniae	Y	GNB	ST985	alive	EOS	4	5	0	3	0	1	0	1	1	1	16
ES	ESS-B0405	ESS-BB0405-I1	ERX4785362	ERR4920453	ERS5229997 (SAMEA7472302)	Klebsiella pneumoniae	Klebsiella pneumoniae	Y	GNB	ST37	untraceable	LOS	5	4	0	3	0	2	1	0	1	1	17
ES	ESS-B0408	ESS-BB0408-I1	ERX4785363	ERR4920454	ERS5229998 (SAMEA7472303)	Klebsiella pneumoniae	Klebsiella pneumoniae	Y	GNB	ST985	untraceable	EOS	4	5	0	3	0	1	0	1	1	1	16
ES	ESS-B0418	ESS-BB0418-I1	ERX4785364	ERR4920455	ERS5229999 (SAMEA7472304)	Klebsiella pneumoniae	Klebsiella pneumoniae	Y	GNB	ST35	untraceable	LOS	3	4	0	2	0	0	1	1	0	2	13
ES	ESS-B0419	ESS-BB0419-I1	ERX4785365	ERR4920456	ERS5230000 (SAMEA7472305)	Klebsiella pneumoniae	Klebsiella pneumoniae	Y	GNB	ST35	alive	EOS	4	4	0	2	0	1	1	2	1	2	17
ES	ESS-B0422	ESS-BB0422-I1	ERX4785366	ERR4920457	ERS5230001 (SAMEA7472306)	Klebsiella pneumoniae	Klebsiella pneumoniae	Y	GNB	ST35	untraceable	LOS	2	3	0	2	0	0	1	2	0	2	12
ES	ESS-B0424	ESS-BB0424-I1	ERX4785367	ERR4920458	ERS5230002 (SAMEA7472307)	Klebsiella pneumoniae	Klebsiella pneumoniae	Y	GNB	ST35	deceased	EOS	3	4	0	2	0	1	1	1	1	2	15
ES	ESS-B0425	ESS-BB0425-I1	ERX4785368	ERR4920459	ERS5230003 (SAMEA7472308)	Klebsiella pneumoniae	Klebsiella pneumoniae	Y	GNB	ST35	untraceable	EOS	4	4	0	2	0	0	1	2	1	2	16
ES	ESS-B0428	ESS-BB0428-I1	ERX4785369	ERR4920460	ERS5230005 (SAMEA7472310)	Klebsiella pneumoniae	Klebsiella pneumoniae	Y	GNB	ST35	deceased	EOS	4	4	0	2	0	1	1	2	1	2	17
ES	ESS-B0434	ESS-BB0434-I1	ERX4785370	ERR4920461	ERS5230007 (SAMEA7472312)	Klebsiella pneumoniae	Klebsiella pneumoniae	Y	GNB	ST37	alive	LOS	6	6	0	3	1	2	1	1	1	1	22
ES	ESS-B0437	ESS-BB0437-I1	ERX4785371	ERR4920462	ERS5230008 (SAMEA7472313)	Klebsiella pneumoniae	Klebsiella pneumoniae	Y	GNB	ST35	alive	EOS	3	4	0	2	0	0	1	2	1	2	15
ES	ESS-B0439	ESS-BB0439-I1	ERX4785372	ERR4920463	ERS5230009 (SAMEA7472314)	Klebsiella pneumoniae	Klebsiella pneumoniae	Y	GNB	ST37	untraceable	LOS	6	5	0	3	1	3	1	1	1	1	22
ES	ESS-B0442	ESS-BB0442-I1	ERX4785373	ERR4920464	ERS5230011 (SAMEA7472316)	Klebsiella pneumoniae	Klebsiella pneumoniae	Y	GNB	ST37	untraceable	LOS	6	6	0	3	1	3	1	1	1	1	23
ES	ESS-B0444	ESS-BB0444-I1	ERX4785374	ERR4920465	ERS5230012 (SAMEA7472317)	Klebsiella pneumoniae	Klebsiella pneumoniae	Y	GNB	ST37	alive	EOS	5	5	0	3	1	3	1	1	0	1	20
ES	ESS-B0445	ESS-BB0445-I1	ERX4785375	ERR4920466	ERS5230013 (SAMEA7472318)	Klebsiella pneumoniae	Klebsiella pneumoniae	Y	GNB	ST37	alive	LOS	6	6	0	3	1	3	1	1	1	1	23
ES	ESS-B0456	ESS-BB0456-I1	ERX4785376	ERR4920467	ERS5230014 (SAMEA7472319)	Klebsiella pneumoniae	Klebsiella pneumoniae	Y	GNB	ST35	untraceable	EOS	3	4	0	2	0	0	1	2	1	2	15
ES	ESS-B0460B	ESS-BB0460b-I1	ERX4785377	ERR4920468	ERS5230015 (SAMEA7472320)	Klebsiella pneumoniae	Klebsiella pneumoniae	Y	GNB	ST37	alive	EOS	6	6	0	3	1	3	1	1	1	1	23
ES	ESS-B0463	ESS-BB0463-I2	ERX4785378	ERR4920469	ERS5230016 (SAMEA7472321)	Klebsiella pneumoniae	Klebsiella pneumoniae	Y	GNB	ST37	untraceable	EOS	6	5	0	3	1	1	1	1	1	1	20
ES	ESS-B0469	ESS-BB0469-I1	ERX4785379	ERR4920470	ERS5230017 (SAMEA7472322)	Klebsiella pneumoniae	Klebsiella pneumoniae	Y	GNB	ST37	untraceable	EOS	6	6	0	3	1	2	0	0	1	1	20
ES	ESS-B0482A	ESS-BB0482a-I1	ERX4785380	ERR4920471	ERS5230018 (SAMEA7472323)	Klebsiella pneumoniae	Klebsiella pneumoniae	Y	GNB	ST37	untraceable	LOS	6	6	0	3	1	3	1	1	1	1	23
ES	ESS-B0490	ESS-BB0490-I1	ERX4785381	ERR4920472	ERS5230020 (SAMEA7472325)	Klebsiella pneumoniae	Klebsiella pneumoniae	Y	GNB	ST35	alive	LOS	4	4	0	2	0	1	1	2	1	2	17
ES	ESS-B0490	ESS-BB0490-I2	ERX4785382	ERR4920473	ERS5230021 (SAMEA7472326)	Klebsiella pneumoniae	Klebsiella pneumoniae	Y	GNB	ST37	alive	EOS	5	6	0	3	1	3	1	1	1	1	22
ES	ESS-B0496	ESS-BB0496-I	ERX4785383	ERR4920474	ERS5230022 (SAMEA7472327)	Klebsiella pneumoniae	Klebsiella pneumoniae	Y	GNB	ST35	alive	LOS	1	2	0	1	0	0	1	0	0	2	7
ES	ESS-B0501	ESS-BB0501-I1	ERX4785384	ERR4920475	ERS5230023 (SAMEA7472328)	Klebsiella pneumoniae	Klebsiella pneumoniae	Y	GNB	ST37	untraceable	LOS	6	6	0	3	1	3	1	1	1	1	23
ES	ESS-B0515A	ESS-BB0515a-I1	ERX4785385	ERR4920476	ERS5230024 (SAMEA7472329)	Klebsiella pneumoniae	Klebsiella pneumoniae	Y	GNB	ST35	alive	EOS	3	4	0	2	0	0	1	2	1	2	15
ES	ESS-B0519B	ESS-BB0519b-2	ERX4785386	ERR4920477	ERS5230025 (SAMEA7472330)	Klebsiella pneumoniae	Klebsiella pneumoniae	Y	GNB	ST35	alive	LOS	4	3	0	2	0	0	1	2	0	2	14
ES	ESS-B0523A	ESS-BB0523a-2-I1	ERX4785387	ERR4920478	ERS5230026 (SAMEA7472331)	Klebsiella pneumoniae	Klebsiella pneumoniae	Y	GNB	ST35	alive	EOS	3	3	0	2	0	0	1	1	0	2	12
ES	ESS-B0531A	ESS-BB0531a-I1	ERX4785388	ERR4920479	ERS5230027 (SAMEA7472332)	Klebsiella pneumoniae	Klebsiella pneumoniae	Y	GNB	ST25	alive	EOS	5	5	0	2	0	3	1	0	1	1	18
ES	ESS-B0539	ESS-BB0539-I1	ERX4785389	ERR4920480	ERS5230028 (SAMEA7472333)	Klebsiella pneumoniae	Klebsiella pneumoniae	Y	GNB	ST35	alive	LOS	3	4	0	2	0	1	1	2	1	2	16
ES	ESS-B0547A	ESS-BB0547a-I1	ERX4785390	ERR4920481	ERS5230029 (SAMEA7472334)	Klebsiella pneumoniae	Klebsiella pneumoniae	Y	GNB	ST17	alive	EOS	4	5	0	3	0	1	0	1	0	1	15
ES	ESS-B0556	ESS-BB0556-I1	ERX4785391	ERR4920482	ERS5230030 (SAMEA7472335)	Klebsiella pneumoniae	Klebsiella pneumoniae	Y	GNB	ST35	alive	LOS	4	3	0	2	0	0	1	1	0	2	13
ES	ESS-B0557	ESS-BB0557-I1	ERX4785392	ERR4920483	ERS5230031 (SAMEA7472336)	Klebsiella pneumoniae	Klebsiella pneumoniae	Y	GNB	ST35	deceased	EOS	3	4	0	2	0	1	1	0	1	2	14
ES	ESS-B0567	ESS-BB0567-I1	ERX4785393	ERR4920484	ERS5230032 (SAMEA7472337)	Klebsiella pneumoniae	Klebsiella pneumoniae	Y	GNB	ST35	alive	EOS	1	3	0	2	0	0	1	1	0	1	9
ES	ESS-B0577	ESS-BB0577-2-I1	ERX4785394	ERR4920485	ERS5230033 (SAMEA7472338)	Klebsiella pneumoniae	Klebsiella pneumoniae	Y	GNB	ST35	alive	EOS	1	3	0	2	0	0	1	2	0	2	11
IN	IN-B15	IN-BB15-I	ERX4785395	ERR4920486	ERS5230037 (SAMEA7472342)	Klebsiella pneumoniae	Klebsiella pneumoniae	Y	GNB	ST967	deceased	LOS	4	5	0	3	2	0	0	1	1	1	17
IN	IN-B43	IN-BB43-I	ERX4785396	ERR4920487	ERS5230040 (SAMEA7472345)	Klebsiella pneumoniae	Klebsiella pneumoniae	Y	GNB	ST15	untraceable	LOS	3	5	0	3	2	0	0	1	1	1	16
IN	IN-B434	IN-BB434-I	ERX4785397	ERR4920488	ERS5230043 (SAMEA7472348)	Klebsiella pneumoniae	Klebsiella pneumoniae	Y	GNB	ST25	untraceable	LOS	6	7	0	2	1	1	0	1	1	1	20
IN	IN-B598	IN-BB598-I	ERX4785398	ERR4920489	ERS5230045 (SAMEA7472350)	Klebsiella pneumoniae	Klebsiella pneumoniae	Y	GNB	ST15	untraceable	LOS	4	7	0	2	2	1	0	1	0	0	17
IN	IN-B599	IN-BB599-I	ERX4785399	ERR4920490	ERS5230046 (SAMEA7472351)	Klebsiella pneumoniae	Klebsiella pneumoniae	Y	GNB	ST2534	deceased	LOS	1	4	0	3	0	0	0	0	0	0	8
NK	NK-B0235A	NK-BB0235a-I	ERX4785400	ERR4920491	ERS5230047 (SAMEA7472352)	Klebsiella pneumoniae	Klebsiella pneumoniae	Y	GNB	ST340	deceased	LOS	4	4	0	2	0	0	0	2	1	2	15
NK	NK-B0627	NK-BB0627-I	ERX4785401	ERR4920492	ERS5230050 (SAMEA7472355)	Klebsiella pneumoniae	Klebsiella pneumoniae	Y	GNB	ST45	alive	EOS	3	4	0	2	1	0	0	1	0	1	12
NK	NK-B1094	NK-BB1094-I	ERX4785402	ERR4920493	ERS5230060 (SAMEA7472365)	Klebsiella pneumoniae	Klebsiella pneumoniae	Y	GNB	ST4410	deceased	LOS	6	5	0	3	2	1	0	2	0	2	21
NK	NK-B1127	NK-BB1127-I	ERX4785403	ERR4920494	ERS5230063 (SAMEA7472368)	Klebsiella pneumoniae	Klebsiella pneumoniae	Y	GNB	ST76	deceased	LOS	0	2	0	2	0	0	0	0	0	0	4
NK	NK-B1137	NK-BB1137-I	ERX4785404	ERR4920495	ERS5230066 (SAMEA7472371)	Klebsiella pneumoniae	Klebsiella pneumoniae	Y	GNB	ST76	alive	LOS	0	2	0	2	0	0	0	1	0	0	5
NK	NK-B1145	NK-BB1145-I	ERX4785405	ERR4920496	ERS5230067 (SAMEA7472372)	Klebsiella pneumoniae	Klebsiella pneumoniae	Y	GNB	ST45	alive	LOS	3	4	0	2	1	0	0	1	0	1	12
NK	NK-B1354	NK-BB1354-I	ERX4785406	ERR4920497	ERS5230075 (SAMEA7472380)	Klebsiella pneumoniae	Klebsiella pneumoniae	Y	GNB	ST4408	alive	EOS	0	2	0	2	0	0	0	0	0	0	4
NK	NK-B1455	NK-BB1455-I	ERX4785407	ERR4920498	ERS5230084 (SAMEA7472389)	Klebsiella pneumoniae	Klebsiella pneumoniae	Y	GNB	ST307	alive	LOS	3	3	0	3	0	0	1	1	0	1	12
NK	NK-B1465	NK-BB1465-I	ERX4785408	ERR4920499	ERS5230085 (SAMEA7472390)	Klebsiella pneumoniae	Klebsiella pneumoniae	Y	GNB	ST1035	alive	EOS	0	2	0	2	0	0	0	0	0	0	4
NK	NK-B1495	NK-BB1495-I	ERX4785409	ERR4920500	ERS5230088 (SAMEA7472393)	Klebsiella pneumoniae	Klebsiella pneumoniae	Y	GNB	ST815	alive	EOS	0	2	0	2	0	0	0	0	0	0	4
NK	NK-B1596	NK-BB1596-I	ERX4785410	ERR4920501	ERS5230093 (SAMEA7472398)	Klebsiella pneumoniae	Klebsiella pneumoniae	Y	GNB	ST11	untraceable	EOS	3	4	0	2	1	1	0	1	0	1	13
NK	NK-B1759	NK-BB1759-I1	ERX4785411	ERR4920502	ERS5230100 (SAMEA7472405)	Klebsiella pneumoniae	Klebsiella pneumoniae	Y	GNB	ST133	alive	EOS	4	4	0	2	0	1	0	1	1	2	15
NK	NK-B1887	NK-BB1887-I	ERX4785412	ERR4920503	ERS5230104 (SAMEA7472409)	Klebsiella pneumoniae	Klebsiella pneumoniae	Y	GNB	ST592	deceased	EOS	0	2	0	2	0	0	0	0	0	0	4
NK	NK-B1919	NK-BB1919-I	ERX4785413	ERR4920504	ERS5230106 (SAMEA7472411)	Klebsiella pneumoniae	Klebsiella pneumoniae	Y	GNB	ST592	deceased	LOS	0	2	0	2	0	0	0	0	0	0	4
NK	NK-B6114	NK-BB6114-I	ERX4785414	ERR4920505	ERS5230111 (SAMEA7472416)	Klebsiella pneumoniae	Klebsiella pneumoniae	Y	GNB	ST39	alive	EOS	2	5	0	3	0	1	0	2	1	1	15
NK	NK-B7051	NK-BB7051-I	ERX4785415	ERR4920506	ERS5230116 (SAMEA7472421)	Klebsiella pneumoniae	Klebsiella pneumoniae	Y	GNB	ST4074	untraceable	LOS	0	2	0	2	0	0	0	0	0	0	4
NN	NN-B130	NN-BB130-I	ERX4785416	ERR4920507	ERS5230124 (SAMEA7472429)	Klebsiella pneumoniae	Klebsiella pneumoniae	Y	GNB	ST464	alive	LOS	2	6	0	3	0	1	0	1	1	0	14
NN	NN-B135	NN-BB135-I	ERX4785417	ERR4920508	ERS5230126 (SAMEA7472431)	Klebsiella pneumoniae	Klebsiella pneumoniae	Y	GNB	ST464	deceased	LOS	2	5	0	2	0	0	0	1	1	0	11
NN	NN-B146	NN-BB146-I	ERX4785418	ERR4920509	ERS5230128 (SAMEA7472433)	Klebsiella pneumoniae	Klebsiella pneumoniae	Y	GNB	ST464	alive	LOS	2	4	0	3	0	1	0	1	1	1	13
NN	NN-B153	NN-BB153-I	ERX4785419	ERR4920510	ERS5230129 (SAMEA7472434)	Klebsiella pneumoniae	Klebsiella pneumoniae	Y	GNB	ST464	alive	LOS	1	5	0	3	0	0	0	1	0	1	11
NN	NN-B1542	NN-BB1542r1-I1	ERX4785420	ERR4920511	ERS5230132 (SAMEA7472437)	Klebsiella pneumoniae	Klebsiella pneumoniae	Y	GNB	ST39	alive	LOS	3	4	0	3	0	1	0	2	1	1	15
NN	NN-B1545	NN-BB1545-I	ERX4785421	ERR4920512	ERS5230133 (SAMEA7472438)	Klebsiella pneumoniae	Klebsiella pneumoniae	Y	GNB	ST20	alive	EOS	3	5	0	2	1	0	0	1	1	1	14
NN	NN-B1548	NN-BB1548-I	ERX4785422	ERR4920513	ERS5230135 (SAMEA7472440)	Klebsiella pneumoniae	Klebsiella pneumoniae	Y	GNB	ST20	deceased	LOS	3	5	0	2	2	0	0	1	1	2	16
NN	NN-B1560	NN-BB1560-I	ERX4785423	ERR4920514	ERS5230137 (SAMEA7472442)	Klebsiella pneumoniae	Klebsiella pneumoniae	Y	GNB	ST39	alive	LOS	4	5	0	3	0	1	0	1	0	1	15
NN	NN-B1569	NN-BB1569-I	ERX4785424	ERR4920515	ERS5230141 (SAMEA7472446)	Klebsiella pneumoniae	Klebsiella pneumoniae	Y	GNB	ST133	alive	LOS	3	5	0	0	0	1	0	1	1	1	12
NN	NN-B1613	NN-BB1613-I	ERX4785425	ERR4920516	ERS5230148 (SAMEA7472453)	Klebsiella pneumoniae	Klebsiella pneumoniae	Y	GNB	ST15	deceased	LOS	2	6	0	2	0	0	0	1	1	1	13
NN	NN-B163	NN-BB163-I	ERX4785426	ERR4920517	ERS5230153 (SAMEA7472458)	Klebsiella pneumoniae	Klebsiella pneumoniae	Y	GNB	ST377	deceased	LOS	5	5	0	2	2	1	0	1	0	1	17
NN	NN-B164	NN-BB164-I	ERX4785427	ERR4920518	ERS5230156 (SAMEA7472461)	Klebsiella pneumoniae	Klebsiella pneumoniae	Y	GNB	ST464	alive	LOS	0	5	0	2	0	1	0	0	0	0	8
NN	NN-B1647	NN-BB1647-I	ERX4785428	ERR4920519	ERS5230157 (SAMEA7472462)	Klebsiella pneumoniae	Klebsiella pneumoniae	Y	GNB	ST39	deceased	LOS	3	4	0	2	0	1	0	1	1	1	13
NN	NN-B1662	NN-BB1662-I	ERX4785429	ERR4920520	ERS5230160 (SAMEA7472465)	Klebsiella pneumoniae	Klebsiella pneumoniae	Y	GNB	ST73	alive	LOS	4	5	0	3	0	1	0	1	1	1	16
NN	NN-B167B	NN-BB167b-I	ERX4785430	ERR4920521	ERS5230163 (SAMEA7472468)	Klebsiella pneumoniae	Klebsiella pneumoniae	Y	GNB	ST464	alive	LOS	2	5	0	2	0	0	0	1	0	0	10
NN	NN-B169	NN-BB169-I	ERX4785431	ERR4920522	ERS5230165 (SAMEA7472470)	Klebsiella pneumoniae	Klebsiella pneumoniae	Y	GNB	ST13	alive	ND	3	4	0	2	0	0	0	0	0	1	10
NN	NN-B1690	NN-BB1690r2-I	ERX4785432	ERR4920523	ERS5230166 (SAMEA7472471)	Klebsiella pneumoniae	Klebsiella pneumoniae	Y	GNB	ST4410	deceased	EOS	7	5	0	3	2	1	0	2	0	2	22
NN	NN-B1690	NN-BB1690r3-I	ERX4785433	ERR4920524	ERS5230167 (SAMEA7472472)	Klebsiella pneumoniae	Klebsiella pneumoniae	Y	GNB	ST4410	deceased	EOS	4	5	0	3	1	1	0	0	0	2	16
NN	NN-B170	NN-BB170-I	ERX4785434	ERR4920525	ERS5230168 (SAMEA7472473)	Klebsiella pneumoniae	Klebsiella pneumoniae	Y	GNB	ST17	alive	LOS	2	5	0	2	0	0	0	2	1	1	13
NN	NN-B171	NN-BB171-I	ERX4785435	ERR4920526	ERS5230169 (SAMEA7472474)	Klebsiella pneumoniae	Klebsiella pneumoniae	Y	GNB	NA	alive	LOS	0	3	0	1	0	1	0	0	0	0	5
NN	NN-B1721	NN-BB1721-I	ERX4785436	ERR4920527	ERS5230172 (SAMEA7472477)	Klebsiella pneumoniae	Klebsiella pneumoniae	Y	GNB	ST40	deceased	LOS	4	2	0	2	0	0	0	2	1	1	12
NN	NN-B1733	NN-BB1733r1-I	ERX4785437	ERR4920528	ERS5230173 (SAMEA7472478)	Klebsiella pneumoniae	Klebsiella pneumoniae	Y	GNB	ST985	deceased	LOS	4	5	0	3	0	1	0	1	1	1	16
NN	NN-B1794	NN-BB1794-I1	ERX4785438	ERR4920529	ERS5230176 (SAMEA7472481)	Klebsiella pneumoniae	Klebsiella pneumoniae	Y	GNB	ST307	alive	LOS	4	4	0	3	0	1	0	1	1	1	15
NN	NN-B196	NN-BB196-I	ERX4785439	ERR4920530	ERS5230182 (SAMEA7472487)	Klebsiella pneumoniae	Klebsiella pneumoniae	Y	GNB	ST48	alive	LOS	4	1	0	2	1	0	0	2	0	1	11
NN	NN-B314	NN-BB314-I	ERX4785440	ERR4920531	ERS5230184 (SAMEA7472489)	Klebsiella pneumoniae	Klebsiella pneumoniae	Y	GNB	ST464	alive	EOS	2	5	0	3	0	1	0	1	1	1	14
NN	NN-B402A	NN-BB402a-I	ERX4785441	ERR4920532	ERS5230185 (SAMEA7472490)	Klebsiella pneumoniae	Klebsiella pneumoniae	Y	GNB	ST39	deceased	LOS	4	5	0	3	0	1	0	1	0	1	15
NN	NN-B407	NN-BB407-I	ERX4785442	ERR4920533	ERS5230186 (SAMEA7472491)	Klebsiella pneumoniae	Klebsiella pneumoniae	Y	GNB	ST442	deceased	LOS	4	5	0	2	2	1	0	1	0	1	16
NN	NN-B409	NN-BB409-I	ERX4785443	ERR4920534	ERS5230187 (SAMEA7472492)	Klebsiella pneumoniae	Klebsiella pneumoniae	Y	GNB	ST442	deceased	LOS	3	4	0	2	2	1	0	1	0	1	14
NN	NN-B418	NN-BB418-I	ERX4785444	ERR4920535	ERS5230188 (SAMEA7472493)	Klebsiella pneumoniae	Klebsiella pneumoniae	Y	GNB	ST395	deceased	LOS	6	6	0	3	2	1	0	2	1	3	24
NN	NN-B455	NN-BB455-I	ERX4785445	ERR4920536	ERS5230193 (SAMEA7472498)	Klebsiella pneumoniae	Klebsiella pneumoniae	Y	GNB	ST395	alive	ND	3	4	0	2	2	1	0	1	1	2	16
NN	NN-B492	NN-BB492-I	ERX4785446	ERR4920537	ERS5230197 (SAMEA7472502)	Klebsiella pneumoniae	Klebsiella pneumoniae	Y	GNB	ST20	deceased	LOS	2	4	0	2	2	0	0	1	0	2	13
NN	NN-B492	NN-BB492r1-I	ERX4785447	ERR4920538	ERS5230198 (SAMEA7472503)	Klebsiella pneumoniae	Klebsiella pneumoniae	Y	GNB	ST3248	deceased	LOS	3	3	0	3	0	1	0	1	1	1	13
NN	NN-B552	NN-BB552-I	ERX4785448	ERR4920539	ERS5230200 (SAMEA7472505)	Klebsiella pneumoniae	Klebsiella pneumoniae	Y	GNB	ST464	alive	LOS	2	6	0	3	0	1	0	1	1	1	15
NN	NN-B648	NN-BB648-I	ERX4785449	ERR4920540	ERS5230201 (SAMEA7472506)	Klebsiella pneumoniae	Klebsiella pneumoniae	Y	GNB	ST442	deceased	EOS	5	5	0	2	2	1	0	1	0	1	17
NN	NN-B753	NN-BB753-I	ERX4785450	ERR4920541	ERS5230202 (SAMEA7472507)	Klebsiella pneumoniae	Klebsiella pneumoniae	Y	GNB	ST442	alive	LOS	3	4	0	2	2	1	0	1	0	1	14
NN	NN-B787	NN-BB787-I	ERX4785451	ERR4920542	ERS5230203 (SAMEA7472508)	Klebsiella pneumoniae	Klebsiella pneumoniae	Y	GNB	ST442	deceased	EOS	5	5	0	2	2	1	0	1	0	1	17
NN	NN-B915A	NN-BB915a-I	ERX4785452	ERR4920543	ERS5230204 (SAMEA7472509)	Klebsiella pneumoniae	Klebsiella pneumoniae	Y	GNB	ST442	alive	LOS	5	5	0	2	2	1	0	1	0	1	17
NW	NW-B1240	NW-BB1240-I	ERX4785453	ERR4920544	ERS5230206 (SAMEA7472511)	Klebsiella pneumoniae	Klebsiella pneumoniae	Y	GNB	ST348	alive	EOS	2	6	0	3	0	2	0	1	0	1	15
NW	NW-B140	NW-BB140-I	ERX4785454	ERR4920545	ERS5230207 (SAMEA7472512)	Klebsiella pneumoniae	Klebsiella pneumoniae	Y	GNB	ST170	alive	LOS	0	2	0	2	0	0	0	0	0	0	4
NW	NW-B182A	NW-BB182ar1-I	ERX4785455	ERR4920546	ERS5230210 (SAMEA7472515)	Klebsiella pneumoniae	Klebsiella pneumoniae	Y	GNB	ST530	alive	LOS	0	2	0	1	0	0	0	0	0	1	4
NW	NW-B750	NW-BB750-I	ERX4785456	ERR4920547	ERS5230212 (SAMEA7472517)	Klebsiella pneumoniae	Klebsiella pneumoniae	Y	GNB	ST76	alive	EOS	1	4	0	3	0	0	0	1	0	1	10
PC	PC-B31	PC-BB31-I	ERX4785457	ERR4920548	ERS5230217 (SAMEA7472522)	Klebsiella pneumoniae	Klebsiella pneumoniae	Y	GNB	ST15	alive	EOS	3	7	0	3	0	0	0	2	0	0	15
PC	PC-B456	PC-BB456-I	ERX4785458	ERR4920549	ERS5230223 (SAMEA7472528)	Klebsiella pneumoniae	Klebsiella pneumoniae	Y	GNB	ST133	alive	LOS	2	4	0	3	0	0	0	1	1	1	12
PP	PP-B1096	PP-BB1096-I	ERX4785459	ERR4920550	ERS5230233 (SAMEA7472538)	Klebsiella pneumoniae	Klebsiella pneumoniae	Y	GNB	ST15	deceased	EOS	5	5	0	2	2	1	0	2	0	0	17
PP	PP-B1282	PP-BB1282-I	ERX4785460	ERR4920551	ERS5230237 (SAMEA7472542)	Klebsiella pneumoniae	Klebsiella pneumoniae	Y	GNB	ST15	alive	EOS	1	3	0	1	0	0	0	1	0	0	6
PP	PP-B1599	PP-BB1599-I	ERX4785461	ERR4920552	ERS5230253 (SAMEA7472558)	Klebsiella pneumoniae	Klebsiella pneumoniae	Y	GNB	ST4411	deceased	EOS	0	4	0	2	0	0	0	1	0	1	8
PP	PP-B1617	PP-BB1617-I	ERX4785462	ERR4920553	ERS5230256 (SAMEA7472561)	Klebsiella pneumoniae	Klebsiella pneumoniae	Y	GNB	ST15	alive	EOS	4	6	0	3	0	0	0	2	0	0	15
PP	PP-B1626	PP-BB1626-I	ERX4785463	ERR4920554	ERS5230257 (SAMEA7472562)	Klebsiella pneumoniae	Klebsiella pneumoniae	Y	GNB	ST15	alive	LOS	2	6	0	1	0	0	0	1	0	0	10
PP	PP-B1729	PP-BB1729-I	ERX4785464	ERR4920555	ERS5230265 (SAMEA7472570)	Klebsiella pneumoniae	Klebsiella pneumoniae	Y	GNB	ST15	alive	LOS	1	5	0	3	0	0	0	0	0	0	9
PP	PP-B1807	PP-BB1807-I	ERX4785465	ERR4920556	ERS5230267 (SAMEA7472572)	Klebsiella pneumoniae	Klebsiella pneumoniae	Y	GNB	ST15	alive	EOS	3	7	0	3	0	0	0	2	0	0	15
PP	PP-B1873	PP-BB1873-I	ERX4785466	ERR4920557	ERS5230273 (SAMEA7472578)	Klebsiella pneumoniae	Klebsiella pneumoniae	Y	GNB	ST15	alive	EOS	3	5	0	2	0	0	0	1	0	0	11
PP	PP-B1935	PP-BB1935-I	ERX4785467	ERR4920558	ERS5230279 (SAMEA7472584)	Klebsiella pneumoniae	Klebsiella pneumoniae	Y	GNB	ST15	deceased	EOS	3	5	0	3	0	0	0	2	0	0	13
PP	PP-B1936	PP-BB1936-I	ERX4785468	ERR4920559	ERS5230280 (SAMEA7472585)	Klebsiella pneumoniae	Klebsiella pneumoniae	Y	GNB	ST15	untraceable	EOS	1	3	0	2	0	0	0	1	0	0	7
PP	PP-B2003	PP-BB2003-I	ERX4785469	ERR4920560	ERS5230284 (SAMEA7472589)	Klebsiella pneumoniae	Klebsiella pneumoniae	Y	GNB	ST15	untraceable	EOS	3	6	0	3	0	0	0	2	0	0	14
PP	PP-B2093	PP-BB2093-I	ERX4785470	ERR4920561	ERS5230293 (SAMEA7472598)	Klebsiella pneumoniae	Klebsiella pneumoniae	Y	GNB	ST15	alive	EOS	1	6	0	3	0	0	0	1	0	0	11
PP	PP-B2126	PP-BB2126-I	ERX4785471	ERR4920562	ERS5230294 (SAMEA7472599)	Klebsiella pneumoniae	Klebsiella pneumoniae	Y	GNB	ST611	untraceable	LOS	2	4	0	2	0	0	0	0	0	1	9
PP	PP-B2171	PP-BB2171-I	ERX4785472	ERR4920563	ERS5230298 (SAMEA7472603)	Klebsiella pneumoniae	Klebsiella pneumoniae	Y	GNB	ST611	untraceable	EOS	2	4	0	3	0	0	0	1	0	1	11
PP	PP-B2254	PP-BB2254-I	ERX4785473	ERR4920564	ERS5230304 (SAMEA7472609)	Klebsiella pneumoniae	Klebsiella pneumoniae	Y	GNB	ST15	untraceable	EOS	3	6	0	3	0	0	0	2	0	0	14
PP	PP-B226	PP-BB226-I	ERX4785474	ERR4920565	ERS5230306 (SAMEA7472611)	Klebsiella pneumoniae	Klebsiella pneumoniae	Y	GNB	ST12	untraceable	ND	0	2	0	2	0	0	0	0	0	0	4
PP	PP-B2269	PP-BB2269-I	ERX4785475	ERR4920566	ERS5230307 (SAMEA7472612)	Klebsiella pneumoniae	Klebsiella pneumoniae	Y	GNB	ST70	alive	EOS	5	5	0	3	0	1	1	2	2	1	20
PP	PP-B2292	PP-BB2292-I	ERX4785476	ERR4920567	ERS5230308 (SAMEA7472613)	Klebsiella pneumoniae	Klebsiella pneumoniae	Y	GNB	ST70	deceased	EOS	6	6	0	4	0	1	1	2	2	1	23
PP	PP-B2847	PP-BB2847-I	ERX4785477	ERR4920568	ERS5230326 (SAMEA7472631)	Klebsiella pneumoniae	Klebsiella pneumoniae	Y	GNB	ST995	alive	EOS	4	5	0	3	0	1	1	2	2	2	20
PP	PP-B2859	PP-BB2859-I	ERX4785478	ERR4920569	ERS5230327 (SAMEA7472632)	Klebsiella pneumoniae	Klebsiella pneumoniae	Y	GNB	ST15	alive	ND	4	7	0	3	0	0	0	2	0	0	16
PP	PP-B3057	PP-BB3057-I	ERX4785479	ERR4920570	ERS5230330 (SAMEA7472635)	Klebsiella pneumoniae	Klebsiella pneumoniae	Y	GNB	ST995	alive	LOS	5	5	0	3	0	1	1	2	2	2	21
PP	PP-B314	PP-BB314-I	ERX4785480	ERR4920571	ERS5230336 (SAMEA7472641)	Klebsiella pneumoniae	Klebsiella pneumoniae	Y	GNB	ST11	untraceable	EOS	2	2	0	1	0	0	0	0	0	0	5
PP	PP-B3180	PP-BB3180-I2	ERX4785481	ERR4920572	ERS5230341 (SAMEA7472646)	Klebsiella pneumoniae	Klebsiella pneumoniae	Y	GNB	ST995	alive	LOS	6	5	0	3	0	1	1	2	2	2	22
PP	PP-B3196	PP-BB3196-I	ERX4785482	ERR4920573	ERS5230342 (SAMEA7472647)	Klebsiella pneumoniae	Klebsiella pneumoniae	Y	GNB	ST611	alive	ND	5	6	0	3	0	1	1	2	2	1	21
PP	PP-B3318	PP-BB3318-I	ERX4785483	ERR4920574	ERS5230350 (SAMEA7472655)	Klebsiella pneumoniae	Klebsiella pneumoniae	Y	GNB	ST611	alive	ND	5	6	0	3	0	1	1	2	2	2	22
PP	PP-B3445	PP-BB3445-I	ERX4785484	ERR4920575	ERS5230354 (SAMEA7472659)	Klebsiella pneumoniae	Klebsiella pneumoniae	Y	GNB	ST611	deceased	ND	5	5	0	3	0	1	1	2	0	2	19
PP	PP-B4154	PP-BB4154-I	ERX4785485	ERR4920576	ERS5230367 (SAMEA7472673)	Klebsiella pneumoniae	Klebsiella pneumoniae	Y	GNB	ST76	alive	LOS	2	4	0	1	0	0	0	1	1	1	10
PP	PP-B4172	PP-BB4172-I	ERX4785486	ERR4920577	ERS5230368 (SAMEA7472674)	Klebsiella pneumoniae	Klebsiella pneumoniae	Y	GNB	ST15	alive	ND	3	6	0	3	0	0	0	2	0	0	14
PP	PP-B4815	PP-BB4815-I	ERX4785487	ERR4920578	ERS5230383 (SAMEA7472689)	Klebsiella pneumoniae	Klebsiella pneumoniae	Y	GNB	ST15	alive	EOS	3	7	0	3	0	0	0	2	0	0	15
PP	PP-B5302	PP-BB5302-I	ERX4785488	ERR4920579	ERS5230407 (SAMEA7472713)	Klebsiella pneumoniae	Klebsiella pneumoniae	Y	GNB	ST15	deceased	EOS	1	4	0	2	0	0	0	2	1	0	10
PP	PP-B5730	PP-BB5730-I	ERX4785489	ERR4920580	ERS5230422 (SAMEA7472728)	Klebsiella pneumoniae	Klebsiella pneumoniae	Y	GNB	ST15	alive	EOS	3	7	0	3	0	0	0	2	0	0	15
PP	PP-B5741	PP-BB5741-I	ERX4785490	ERR4920581	ERS5230423 (SAMEA7472729)	Klebsiella pneumoniae	Klebsiella pneumoniae	Y	GNB	ST995	alive	ND	5	5	0	3	0	1	1	2	2	2	21
PP	PP-B5838	PP-BB5838-I	ERX4785491	ERR4920582	ERS5230430 (SAMEA7472736)	Klebsiella pneumoniae	Klebsiella pneumoniae	Y	GNB	ST995	alive	EOS	5	5	0	3	0	1	1	2	2	2	21
PP	PP-B6026	PP-BB6026-I	ERX4785492	ERR4920583	ERS5230436 (SAMEA7472742)	Klebsiella pneumoniae	Klebsiella pneumoniae	Y	GNB	ST15	alive	ND	3	6	0	3	0	0	0	2	0	0	14
PP	PP-B62	PP-BB62-I	ERX4785493	ERR4920584	ERS5230442 (SAMEA7472748)	Klebsiella pneumoniae	Klebsiella pneumoniae	Y	GNB	ST70	alive	EOS	5	5	0	2	0	1	1	2	2	1	19
PP	PP-B6222	PP-BB6222-I	ERX4785494	ERR4920585	ERS5230445 (SAMEA7472751)	Klebsiella pneumoniae	Klebsiella pneumoniae	Y	GNB	ST20	alive	EOS	5	4	0	3	0	0	1	2	1	1	17
PP	PP-B6586	PP-BB6586-I	ERX4785495	ERR4920586	ERS5230453 (SAMEA7472759)	Klebsiella pneumoniae	Klebsiella pneumoniae	Y	GNB	ST1741	alive	ND	0	3	0	3	0	0	0	0	0	0	6
PP	PP-B6930	PP-BB6930-I	ERX4785496	ERR4920587	ERS5230476 (SAMEA7472782)	Klebsiella pneumoniae	Klebsiella pneumoniae	Y	GNB	ST15	alive	ND	1	5	0	3	0	0	0	1	0	0	10
PP	PP-B7127	PP-BB7127-I	ERX4785497	ERR4920588	ERS5230487 (SAMEA7472793)	Klebsiella pneumoniae	Klebsiella pneumoniae	Y	GNB	ST1877	alive	EOS	2	3	0	3	0	0	0	1	1	1	11
PP	PP-B7164	PP-BB7164-I	ERX4785498	ERR4920589	ERS5230492 (SAMEA7472798)	Klebsiella pneumoniae	Klebsiella pneumoniae	Y	GNB	ST15	deceased	ND	1	6	0	2	0	0	0	0	0	0	9
PP	PP-B7510A	PP-BB7510a-I	ERX4785499	ERR4920590	ERS5230507 (SAMEA7472813)	Klebsiella pneumoniae	Klebsiella pneumoniae	Y	GNB	ST15	deceased	ND	3	7	0	3	0	0	0	2	0	0	15
PP	PP-B8144	PP-BB8144-I	ERX4785500	ERR4920591	ERS5230528 (SAMEA7472834)	Klebsiella pneumoniae	Klebsiella pneumoniae	Y	GNB	ST15	alive	LOS	1	6	0	3	0	0	0	1	0	0	11
RK	RK-B1128	RK-BB1128-I	ERX4785501	ERR4920592	ERS5230538 (SAMEA7472844)	Klebsiella pneumoniae	Klebsiella pneumoniae	Y	GNB	ST14	alive	LOS	3	3	0	2	0	0	0	1	0	0	9
RK	RK-B1216	RK-BB1216-I	ERX4785502	ERR4920593	ERS5230539 (SAMEA7472845)	Klebsiella pneumoniae	Klebsiella pneumoniae	Y	GNB	ST14	deceased	LOS	3	4	0	2	0	0	0	1	0	0	10
RK	RK-B1813	RK-BB1813-I	ERX4785503	ERR4920594	ERS5230548 (SAMEA7472854)	Klebsiella pneumoniae	Klebsiella pneumoniae	Y	GNB	ST39	alive	EOS	5	5	0	2	0	2	0	2	1	2	19
RK	RK-B472	RK-BB472-I	ERX4785504	ERR4920595	ERS5230558 (SAMEA7472864)	Klebsiella pneumoniae	Klebsiella pneumoniae	Y	GNB	ST307	alive	LOS	2	5	0	2	0	2	0	2	0	1	14
RK	RK-B488	RK-BB488-I	ERX4785505	ERR4920596	ERS5230559 (SAMEA7472865)	Klebsiella pneumoniae	Klebsiella pneumoniae	Y	GNB	ST307	alive	EOS	3	6	0	2	0	3	0	2	0	1	17
RK	RK-B5	RK-BB5-I	ERX4785506	ERR4920597	ERS5230560 (SAMEA7472866)	Klebsiella pneumoniae	Klebsiella pneumoniae	Y	GNB	ST607	alive	LOS	4	4	0	3	0	0	1	2	1	1	16
RK	RK-B50	RK-BB50-I	ERX4785507	ERR4920598	ERS5230561 (SAMEA7472867)	Klebsiella pneumoniae	Klebsiella pneumoniae	Y	GNB	ST2986	alive	LOS	2	3	0	3	0	2	0	0	0	1	11
RK	RK-B584	RK-BB584-I	ERX4785508	ERR4920599	ERS5230563 (SAMEA7472869)	Klebsiella pneumoniae	Klebsiella pneumoniae	Y	GNB	ST17	alive	EOS	1	5	0	2	0	0	0	1	1	1	11
RK	RK-B589	RK-BB589-I	ERX4785509	ERR4920600	ERS5230564 (SAMEA7472870)	Klebsiella pneumoniae	Klebsiella pneumoniae	Y	GNB	ST17	alive	EOS	1	5	0	2	0	0	0	0	1	1	10
RK	RK-B600	RK-BB600-I	ERX4785510	ERR4920601	ERS5230565 (SAMEA7472871)	Klebsiella pneumoniae	Klebsiella pneumoniae	Y	GNB	ST48	alive	LOS	4	4	0	2	1	0	0	2	0	1	14
RK	RK-B615	RK-BB615-I	ERX4785511	ERR4920602	ERS5230566 (SAMEA7472872)	Klebsiella pneumoniae	Klebsiella pneumoniae	Y	GNB	ST48	alive	LOS	4	4	0	2	1	0	0	2	0	1	14
RK	RK-B721B	RK-BB721b-I	ERX4785512	ERR4920603	ERS5230573 (SAMEA7472879)	Klebsiella pneumoniae	Klebsiella pneumoniae	Y	GNB	ST307	alive	LOS	2	6	0	2	0	3	0	1	0	1	15
RK	RK-B840	RK-BB840-I	ERX4785513	ERR4920604	ERS5230580 (SAMEA7472886)	Klebsiella pneumoniae	Klebsiella pneumoniae	Y	GNB	ST2986	alive	EOS	2	6	0	3	0	2	0	1	1	1	16
RK	RK-B866	RK-BB866-I	ERX4785514	ERR4920605	ERS5230582 (SAMEA7472888)	Klebsiella pneumoniae	Klebsiella pneumoniae	Y	GNB	ST2986	alive	LOS	2	6	0	3	0	2	0	0	1	1	15
RK	RK-B92	RK-BB92-I	ERX4785515	ERR4920606	ERS5230585 (SAMEA7472891)	Klebsiella pneumoniae	Klebsiella pneumoniae	Y	GNB	ST307	deceased	EOS	2	6	0	2	0	2	0	1	0	1	14
RU	RU-B124	RU-BB124-I	ERX4785516	ERR4920607	ERS5230590 (SAMEA7472896)	Klebsiella pneumoniae	Klebsiella pneumoniae	Y	GNB	ST307	deceased	EOS	1	3	0	2	0	0	0	1	0	1	8
RU	RU-B187	RU-BB187-I	ERX4785517	ERR4920608	ERS5230591 (SAMEA7472897)	Klebsiella pneumoniae	Klebsiella pneumoniae	Y	GNB	ST307	untraceable	LOS	3	5	0	2	0	3	0	2	0	1	16
RU	RU-B193	RU-BB193-I	ERX4785518	ERR4920609	ERS5230592 (SAMEA7472898)	Klebsiella pneumoniae	Klebsiella pneumoniae	Y	GNB	ST307	deceased	EOS	3	5	0	2	0	3	0	2	0	1	16
RU	RU-B284	RU-BB284-I	ERX4785519	ERR4920610	ERS5230596 (SAMEA7472902)	Klebsiella pneumoniae	Klebsiella pneumoniae	Y	GNB	ST2986	alive	LOS	1	3	0	2	0	0	0	1	1	0	8
RU	RU-B487	RU-BB487-I	ERX4785520	ERR4920611	ERS5230602 (SAMEA7472908)	Klebsiella pneumoniae	Klebsiella pneumoniae	Y	GNB	ST35	alive	LOS	1	3	0	2	0	0	0	1	1	1	9
RU	RU-B59	RU-BB59-I	ERX4785521	ERR4920612	ERS5230604 (SAMEA7472910)	Klebsiella pneumoniae	Klebsiella pneumoniae	Y	GNB	ST48	alive	LOS	5	4	0	3	1	0	1	2	0	2	18
RU	RU-B83	RU-BB83-I	ERX4785522	ERR4920613	ERS5230606 (SAMEA7472912)	Klebsiella pneumoniae	Klebsiella pneumoniae	Y	GNB	ST70	deceased	EOS	1	4	0	2	0	1	0	1	0	1	10
ZAT	ZAT-B102	ZAT-BB102-I1	ERX4785523	ERR4920614	ERS5230608 (SAMEA7472914)	Klebsiella pneumoniae	Klebsiella pneumoniae	Y	GNB	ST36	deceased	LOS	0	2	0	0	0	0	0	0	0	0	2
ZAT	ZAT-B1197	ZAT-BB1197-I1	ERX4785524	ERR4920615	ERS5230612 (SAMEA7472918)	Klebsiella pneumoniae	Klebsiella pneumoniae	Y	GNB	ST348	untraceable	LOS	3	6	0	3	0	2	0	1	0	2	17
ZAT	ZAT-B1197	ZAT-BB1197-I2	ERX4785525	ERR4920616	ERS5230613 (SAMEA7472919)	Klebsiella pneumoniae	Klebsiella pneumoniae	Y	GNB	ST348	untraceable	LOS	2	6	0	3	0	2	0	1	0	1	15
ZAT	ZAT-B1262	ZAT-BB1262-I4	ERX4785526	ERR4920617	ERS5230615 (SAMEA7472921)	Klebsiella pneumoniae	Klebsiella pneumoniae	Y	GNB	ST22	deceased	LOS	0	2	0	2	0	0	0	0	0	0	4
ZAT	ZAT-B14	ZAT-BB14-I1	ERX4785527	ERR4920618	ERS5230617 (SAMEA7472923)	Klebsiella pneumoniae	Klebsiella pneumoniae	Y	GNB	ST348	untraceable	EOS	3	3	0	2	0	1	0	1	0	1	11
ZAT	ZAT-B175	ZAT-BB175-I1	ERX4785528	ERR4920619	ERS5230621 (SAMEA7472927)	Klebsiella pneumoniae	Klebsiella pneumoniae	Y	GNB	ST348	untraceable	EOS	2	2	0	1	0	1	1	0	0	0	7
ZAT	ZAT-B175	ZAT-BB175-I2	ERX4785529	ERR4920620	ERS5230622 (SAMEA7472928)	Klebsiella pneumoniae	Klebsiella pneumoniae	Y	GNB	ST348	untraceable	EOS	4	3	0	2	0	1	1	1	0	2	14
ZAT	ZAT-B1830	ZAT-BB1830-I1	ERX4785530	ERR4920621	ERS5230624 (SAMEA7472930)	Klebsiella pneumoniae	Klebsiella pneumoniae	Y	GNB	ST163	untraceable	LOS	1	2	0	2	0	0	0	0	0	0	5
ZAT	ZAT-B1851	ZAT-BB1851-I1	ERX4785531	ERR4920622	ERS5230625 (SAMEA7472931)	Klebsiella pneumoniae	Klebsiella pneumoniae	Y	GNB	ST348	alive	LOS	2	5	0	3	0	2	0	1	0	1	14
ZAT	ZAT-B237	ZAT-BB237-I2	ERX4785532	ERR4920623	ERS5230628 (SAMEA7472934)	Klebsiella pneumoniae	Klebsiella pneumoniae	Y	GNB	ST17	deceased	LOS	1	4	0	2	0	0	0	1	1	1	10
ZAT	ZAT-B245	ZAT-BB245-I1	ERX4785533	ERR4920624	ERS5230629 (SAMEA7472935)	Klebsiella pneumoniae	Klebsiella pneumoniae	Y	GNB	ST348	deceased	EOS	3	1	0	2	0	1	1	2	0	2	12
ZAT	ZAT-B2708	ZAT-BB2708-I1	ERX4785534	ERR4920625	ERS5230633 (SAMEA7472939)	Klebsiella pneumoniae	Klebsiella pneumoniae	Y	GNB	ST29	untraceable	EOS	2	6	0	3	0	1	0	1	0	1	14
ZAT	ZAT-B2711	ZAT-BB2711-I1	ERX4785535	ERR4920626	ERS5230634 (SAMEA7472940)	Klebsiella pneumoniae	Klebsiella pneumoniae	Y	GNB	ST37	alive	LOS	2	4	0	2	0	0	0	2	1	1	12
ZAT	ZAT-B330	ZAT-BB330-I1	ERX4785536	ERR4920627	ERS5230639 (SAMEA7472945)	Klebsiella pneumoniae	Klebsiella pneumoniae	Y	GNB	ST1414	deceased	LOS	5	4	0	3	1	0	1	2	0	1	17
ZAT	ZAT-B514B	ZAT-BB514b-I1	ERX4785537	ERR4920628	ERS5230641 (SAMEA7472947)	Klebsiella pneumoniae	Klebsiella pneumoniae	Y	GNB	ST39	untraceable	LOS	3	4	0	2	0	0	1	2	0	1	13
ZAT	ZAT-B643	ZAT-BB643-I3	ERX4785538	ERR4920629	ERS5230643 (SAMEA7472949)	Klebsiella pneumoniae	Klebsiella pneumoniae	Y	GNB	ST39	untraceable	EOS	3	4	0	2	0	0	1	1	0	0	11
BC	BC-B131	BC-BB131-I	ERX4785260	ERR4920351	ERS5229757 (SAMEA7472062)	Klebsiella variicola	Klebsiella spp.	Y	GNB	ST4404	untraceable	LOS	1	1	0	0	0	0	0	0	0	0	2
BC	BC-B1450	BC-BB1450-I	ERX4785261	ERR4920352	ERS5229763 (SAMEA7472068)	Klebsiella quasipneumoniae	Klebsiella spp.	Y	GNB	ST2355	untraceable	LOS	5	5	0	1	0	2	0	1	2	2	18
BC	BC-B1656	BC-BB1656-I	ERX4785262	ERR4920353	ERS5229771 (SAMEA7472076)	Klebsiella quasipneumoniae	Klebsiella spp.	Y	GNB	ST3266	untraceable	LOS	5	4	0	1	2	0	0	1	2	3	18
BC	BC-B218	BC-BB218-I	ERX4785263	ERR4920354	ERS5229787 (SAMEA7472092)	Klebsiella quasipneumoniae	Klebsiella spp.	Y	GNB	ST4405	alive	LOS	1	1	0	0	0	0	0	0	0	0	2
BC	BC-B347	BC-BB347-I	ERX4785264	ERR4920355	ERS5229813 (SAMEA7472118)	Klebsiella quasipneumoniae	Klebsiella spp.	Y	GNB	ST4405	alive	EOS	0	1	0	0	0	0	0	0	0	0	1
BC	BC-B749	BC-BB749-I	ERX4785265	ERR4920356	ERS5229866 (SAMEA7472171)	Klebsiella quasipneumoniae	Klebsiella spp.	Y	GNB	ST334	alive	LOS	1	4	0	1	0	2	1	0	1	0	10
BC	BC-B840	BC-BB840-I	ERX4785266	ERR4920357	ERS5229879 (SAMEA7472184)	Klebsiella quasipneumoniae	Klebsiella spp.	Y	GNB	ST4405	alive	LOS	1	1	0	0	0	0	0	0	0	0	2
BK	BK-B681	BK-BB681-I	ERX4785267	ERR4920358	ERS5229904 (SAMEA7472209)	Klebsiella quasipneumoniae	Klebsiella spp.	Y	GNB	ST4406	alive	LOS	4	2	0	0	2	1	0	2	0	0	11
ES	ESS-B0485	ESS-BB0485-I1	ERX4785268	ERR4920359	ERS5230019 (SAMEA7472324)	Klebsiella quasipneumoniae	Klebsiella spp.	Y	GNB	ST4407	alive	EOS	5	4	0	1	0	2	0	2	0	1	15
NK	NK-B1609	NK-BB1609-I	ERX4785269	ERR4920360	ERS5230095 (SAMEA7472400)	Klebsiella quasipneumoniae	Klebsiella spp.	Y	GNB	ST4409	untraceable	LOS	3	3	0	2	0	0	0	2	1	1	12
NK	NK-B5797	NK-BB5797-I	ERX4785270	ERR4920361	ERS5230110 (SAMEA7472415)	Klebsiella aerogenes	Klebsiella spp.	Y	GNB	NA	alive	LOS	1	1	0	0	0	0	0	0	0	0	2
NK	NK-B7010	NK-BB7010-I	ERX4785271	ERR4920362	ERS5230113 (SAMEA7472418)	Klebsiella quasipneumoniae	Klebsiella spp.	Y	GNB	ST1887	alive	LOS	1	1	0	0	0	0	0	0	0	0	2
NN	NN-B1595	NN-BB1595-I	ERX4785272	ERR4920363	ERS5230145 (SAMEA7472450)	Klebsiella aerogenes	Klebsiella spp.	Y	GNB	NA	alive	LOS	1	0	0	0	0	0	0	0	0	0	1
NN	NN-B160B	NN-BB160b-I	ERX4785273	ERR4920364	ERS5230147 (SAMEA7472452)	Klebsiella quasipneumoniae	Klebsiella spp.	Y	GNB	ST736	deceased	LOS	2	3	0	1	0	2	0	1	0	1	10
NN	NN-B481	NN-BB481-I	ERX4785274	ERR4920365	ERS5230195 (SAMEA7472500)	Klebsiella quasipneumoniae	Klebsiella spp.	Y	GNB	ST477	alive	LOS	7	5	0	1	2	1	0	2	0	2	20
PP	PP-B1402	PP-BB1402-I	ERX4785275	ERR4920366	ERS5230241 (SAMEA7472546)	Klebsiella quasipneumoniae	Klebsiella spp.	Y	GNB	ST736	untraceable	EOS	3	2	0	1	0	2	0	1	0	0	9
PP	PP-B3258	PP-BB3258-I	ERX4785276	ERR4920367	ERS5230346 (SAMEA7472651)	Klebsiella variicola	Klebsiella spp.	Y	GNB	ST4412	alive	EOS	1	1	0	2	0	0	0	0	0	0	4
RK	RK-B146	RK-BB146-I	ERX4785277	ERR4920368	ERS5230543 (SAMEA7472849)	Klebsiella variicola	Klebsiella spp.	Y	GNB	ST4413	alive	EOS	3	1	0	2	1	0	0	1	0	1	9
RK	RK-B767	RK-BB767-I	ERX4785278	ERR4920369	ERS5230578 (SAMEA7472884)	Klebsiella variicola	Klebsiella spp.	Y	GNB	ST4414	alive	EOS	1	1	0	2	0	0	0	0	0	0	4
RU	RU-B370	RU-BB370-I	ERX4785279	ERR4920370	ERS5230600 (SAMEA7472906)	Klebsiella variicola	Klebsiella spp.	Y	GNB	ST3009	deceased	EOS	3	2	0	0	0	2	0	1	0	1	9
ZAT	ZAT-B279	ZAT-BB279-I4	ERX4785280	ERR4920371	ERS5230637 (SAMEA7472943)	Klebsiella aerogenes	Klebsiella spp.	Y	GNB	NA	deceased	ND	1	0	0	0	0	0	0	0	0	0	1
BC	BC-B1329	BC-BB1329-I	ERX4785539	ERR4920630	ERS5229758 (SAMEA7472063)	Pantoea sp.	Others	Y	GNB	NA	alive	LOS	0	0	0	0	0	0	0	0	0	0	0
BC	BC-B1444	BC-BB1444-I	ERX4785540	ERR4920631	ERS5229762 (SAMEA7472067)	Citrobacter freundii	Others	Y	GNB	NA	untraceable	LOS	1	3	0	1	0	0	0	0	0	0	5
BC	BC-B1456	BC-BB1456-I	ERX4785541	ERR4920632	ERS5229764 (SAMEA7472069)	Pantoea dispersa	Others	Y	GNB	NA	untraceable	EOS	0	0	0	0	0	0	0	0	0	0	0
BK	BK-B1381	BK-BB1381-I	ERX4785754	ERR4920845	ERS5229900 (SAMEA7472205)	Serratia nematodiphila	Others	Y	GNB	NA	untraceable	LOS	0	1	0	0	0	0	0	1	0	0	2
BK	BK-B239	BK-BB239-I	ERX4785542	ERR4920633	ERS5229901 (SAMEA7472206)	Citrobacter freundii	Others	Y	GNB	ST91	alive	LOS	4	4	0	1	0	2	0	1	1	1	14
ES	ESI-B0891	ESI-BB0891-I1	ERX4785543	ERR4920634	ERS5229916 (SAMEA7472221)	Aeromonas sp.	Others	N	GNB	NA	deceased	EOS	0	1	0	0	0	0	0	0	0	0	1
ES	ESS-B0427	ESS-BB0427-I1	ERX4785544	ERR4920635	ERS5230004 (SAMEA7472309)	Citrobacter braakii	Others	Y	GNB	NA	alive	EOS	0	1	0	0	0	0	0	0	0	0	1
IN	IN-B433	IN-BB433-I	ERX4785545	ERR4920636	ERS5230042 (SAMEA7472347)	Achromobacter xylosoxidans	Others	N	GNB	NA	untraceable	LOS	0	1	0	0	0	0	0	1	1	0	3
IN	IN-B50	IN-BB50-I	ERX4785546	ERR4920637	ERS5230044 (SAMEA7472349)	Pantoea calida	Others	Y	GNB	NA	alive	EOS	0	1	0	0	0	0	0	1	0	1	3
NK	NK-B1101	NK-BB1101-I	ERX4785547	ERR4920638	ERS5230061 (SAMEA7472366)	Aeromonas hydrophila	Others	N	GNB	NA	alive	EOS	0	0	0	0	0	0	0	0	0	0	0
NK	NK-B1129	NK-BB1129-I	ERX4785548	ERR4920639	ERS5230065 (SAMEA7472370)	Leclercia adecarboxylata	Others	Y	GNB	NA	untraceable	EOS	0	0	0	0	0	0	0	0	0	0	0
NK	NK-B1158	NK-BB1158-I	ERX4785549	ERR4920640	ERS5230068 (SAMEA7472373)	Franconibacter pulveris	Others	Y	GNB	NA	alive	EOS	0	0	0	0	0	0	0	0	0	0	0
NK	NK-B1269	NK-BB1269-I	ERX4785550	ERR4920641	ERS5230073 (SAMEA7472378)	Citrobacter freundii	Others	Y	GNB	ST20	deceased	ND	2	1	0	1	0	0	0	1	1	1	7
NK	NK-B1436	NK-BB1436-I	ERX4785551	ERR4920642	ERS5230080 (SAMEA7472385)	Salmonella enterica	Others	Y	GNB	ST313	alive	LOS	4	1	0	0	0	0	0	2	0	1	8
NK	NK-B1452	NK-BB1452-I	ERX4785552	ERR4920643	ERS5230083 (SAMEA7472388)	Salmonella enterica	Others	Y	GNB	ST2152	alive	LOS	1	0	0	0	0	0	0	0	0	0	1
NK	NK-B1523	NK-BB1523-I	ERX4785553	ERR4920644	ERS5230090 (SAMEA7472395)	Proteus mirabilis	Others	Y	GNB	NA	alive	LOS	0	0	0	0	0	0	0	0	1	0	1
NK	NK-B1533	NK-BB1533-I	ERX4785554	ERR4920645	ERS5230091 (SAMEA7472396)	Salmonella enterica	Others	Y	GNB	ST313	alive	LOS	3	1	0	0	0	0	0	2	0	1	7
NK	NK-B1787	NK-BB1787-I1	ERX4785555	ERR4920646	ERS5230101 (SAMEA7472406)	Salmonella enterica	Others	Y	GNB	ST11	alive	LOS	1	1	0	0	0	0	0	0	0	0	2
NK	NK-B1901	NK-BB1901-I	ERX4785556	ERR4920647	ERS5230105 (SAMEA7472410)	Salmonella enterica	Others	Y	GNB	ST313	alive	LOS	3	1	0	0	0	1	0	2	0	1	8
NK	NK-B2413	NK-BB2413-I	ERX4785557	ERR4920648	ERS5230107 (SAMEA7472412)	Salmonella enterica	Others	Y	GNB	ST584	alive	EOS	5	3	0	1	0	2	0	2	0	1	14
NK	NK-B7029	NK-BB7029-I	ERX4785558	ERR4920649	ERS5230114 (SAMEA7472419)	Aeromonas sp.	Others	N	GNB	NA	alive	LOS	3	0	0	0	0	1	0	1	1	1	7
NN	NN-B1159	NN-BB1159-I	ERX4785559	ERR4920650	ERS5230123 (SAMEA7472428)	Leclercia adecarboxylata	Others	Y	GNB	NA	alive	ND	0	0	0	0	0	0	0	0	0	0	0
NN	NN-B1311	NN-BB1311-I	ERX4785560	ERR4920651	ERS5230125 (SAMEA7472430)	Achromobacter xylosoxidans	Others	N	GNB	NA	deceased	LOS	0	1	0	0	0	0	0	0	0	0	1
NN	NN-B1538	NN-BB1538-I	ERX4785561	ERR4920652	ERS5230130 (SAMEA7472435)	Salmonella enterica	Others	Y	GNB	NA	deceased	EOS	1	0	0	0	0	0	0	0	0	0	1
NN	NN-B1784	NN-BB1784-I	ERX4785562	ERR4920653	ERS5230175 (SAMEA7472480)	Phytobacter sp.	Others	Y	GNB	NA	alive	EOS	4	3	0	0	0	1	0	1	0	0	9
NN	NN-B446	NN-BB446-I	ERX4785563	ERR4920654	ERS5230192 (SAMEA7472497)	Pantoea eucrina	Others	Y	GNB	NA	alive	LOS	1	0	0	0	0	0	0	1	0	0	2
NN	NN-B487	NN-BB487-I1	ERX4785564	ERR4920655	ERS5230196 (SAMEA7472501)	Achromobacter insolitus	Others	N	GNB	NA	deceased	EOS	0	0	0	0	0	0	0	0	0	0	0
NN	NN-B928a	NN-BB928a-I	ERX4785565	ERR4920656	ERS5230205 (SAMEA7472510)	Achromobacter insolitus	Others	N	GNB	NA	alive	LOS	0	0	0	0	0	0	0	0	0	0	0
PC	PC-B308	PC-BB308-I1	ERX4785566	ERR4920657	ERS5230216 (SAMEA7472521)	Stenotrophomonas maltophilia	Others	N	GNB	NA	alive	EOS	0	0	0	0	0	0	0	0	0	0	0
PP	PP-B1080	PP-BB1080-I	ERX4785567	ERR4920658	ERS5230231 (SAMEA7472536)	Achromobacter xylosoxidans	Others	N	GNB	NA	untraceable	LOS	0	1	0	0	0	0	0	0	0	0	1
PP	PP-B2084	PP-BB2084-I	ERX4785568	ERR4920659	ERS5230291 (SAMEA7472596)	Raoultella ornithinolytica	Others	Y	GNB	NA	untraceable	EOS	0	1	0	0	0	0	0	0	0	0	1
PP	PP-B2157	PP-BB2157-I	ERX4785569	ERR4920660	ERS5230297 (SAMEA7472602)	Proteus mirabilis	Others	Y	GNB	NA	alive	EOS	4	1	0	0	0	1	0	2	1	1	10
PP	PP-B2241	PP-BB2241-I	ERX4785570	ERR4920661	ERS5230302 (SAMEA7472607)	Providencia rettgeri	Others	Y	GNB	NA	alive	EOS	5	2	0	1	0	3	1	2	1	1	16
PP	PP-B4746	PP-BB4746-I	ERX4785571	ERR4920662	ERS5230380 (SAMEA7472686)	Achromobacter xylosoxidans	Others	N	GNB	NA	alive	EOS	0	1	0	0	0	0	0	0	0	0	1
PP	PP-B6691	PP-BB6691-I1	ERX4785572	ERR4920663	ERS5230457 (SAMEA7472763)	Raoultella ornithinolytica	Others	Y	GNB	NA	alive	LOS	0	1	0	0	0	0	0	0	0	0	1
PP	PP-B6732	PP-BB6732-I	ERX4785573	ERR4920664	ERS5230459 (SAMEA7472765)	Pseudescherichia vulneris	Others	Y	GNB	NA	deceased	ND	0	0	0	0	0	0	0	0	0	0	0
PP	PP-B6732	PP-BB6732r-I	ERX4785574	ERR4920665	ERS5230460 (SAMEA7472766)	Pseudescherichia vulneris	Others	Y	GNB	NA	deceased	ND	0	0	0	0	0	0	0	0	0	0	0
PP	PP-B6800	PP-BB6800-I	ERX4785575	ERR4920666	ERS5230468 (SAMEA7472774)	Stenotrophomonas maltophilia	Others	N	GNB	NA	deceased	EOS	0	0	0	0	0	0	0	0	0	0	0
PP	PP-B6823	PP-BB6823-I	ERX4785576	ERR4920667	ERS5230469 (SAMEA7472775)	Stenotrophomonas maltophilia	Others	N	GNB	NA	alive	EOS	0	0	0	0	0	0	0	0	0	0	0
RK	RK-B760a	RK-BB760a-I	ERX4785577	ERR4920668	ERS5230576 (SAMEA7472882)	Morganella morganii	Others	Y	GNB	NA	alive	LOS	0	1	0	0	0	1	0	0	0	0	2
RK	RK-B93	RK-BB93-I	ERX4785578	ERR4920669	ERS5230586 (SAMEA7472892)	Achromobacter sp.	Others	N	GNB	NA	alive	EOS	0	0	0	0	0	0	0	0	0	0	0
RU	RU-B1030	RU-BB1030-I	ERX4785579	ERR4920670	ERS5230588 (SAMEA7472894)	Citrobacter sedlakii	Others	Y	GNB	NA	alive	LOS	4	4	0	1	0	2	0	1	1	1	14
ZAT	ZAT-B111	ZAT-BB111-I1	ERX4785580	ERR4920671	ERS5230611 (SAMEA7472917)	Stenotrophomonas maltophilia	Others	N	GNB	NA	untraceable	ND	1	0	0	0	0	0	0	0	0	0	1
ZAT	ZAT-B2549	ZAT-BB2549-I1	ERX4785581	ERR4920672	ERS5230630 (SAMEA7472936)	Proteus mirabilis	Others	Y	GNB	NA	alive	LOS	0	0	0	0	0	0	0	0	1	0	1
BC	BC-B1229	BC-BB1229-I	ERX4785582	ERR4920673	ERS5229752 (SAMEA7472057)	Pseudomonas aeruginosa	Pseudomonas aeruginosa	N	GNB	ST235	untraceable	LOS	0	3	0	0	0	1	0	1	0	1	6
BC	BC-B1561	BC-BB1561-I	ERX4785583	ERR4920674	ERS5229766 (SAMEA7472071)	Pseudomonas fluorescens	Pseudomonas sp.	N	GNB	ST110	untraceable	EOS	0	0	0	0	0	0	0	0	0	0	0
BK	BK-B1099	BK-BB1099-I	ERX4785584	ERR4920675	ERS5229898 (SAMEA7472203)	Pseudomonas aeruginosa	Pseudomonas aeruginosa	N	GNB	ST1285	alive	EOS	0	1	0	0	0	1	0	0	0	0	2
BK	BK-B1126	BK-BB1126-I	ERX4785585	ERR4920676	ERS5229899 (SAMEA7472204)	Pseudomonas aeruginosa	Pseudomonas aeruginosa	N	GNB	ST1285	alive	EOS	0	1	0	0	0	1	0	0	0	0	2
BK	BK-B749	BK-BB749-I	ERX4785586	ERR4920677	ERS5229906 (SAMEA7472211)	Pseudomonas aeruginosa	Pseudomonas aeruginosa	N	GNB	ST1906	alive	EOS	0	1	0	0	0	1	0	0	0	0	2
BK	BK-B809	BK-BB809-I	ERX4785587	ERR4920678	ERS5229908 (SAMEA7472213)	Pseudomonas aeruginosa	Pseudomonas aeruginosa	N	GNB	ST235	alive	EOS	0	3	0	0	0	1	0	1	0	1	6
ES	ESI-B1036	ESI-BB1036-I1	ERX4785588	ERR4920679	ERS5229919 (SAMEA7472224)	Pseudomonas stutzeri	Pseudomonas sp.	N	GNB	NA	alive	EOS	0	0	0	0	0	0	0	0	0	0	0
IN	IN-B145	IN-BB145-I	ERX4785589	ERR4920680	ERS5230036 (SAMEA7472341)	Pseudomonas aeruginosa	Pseudomonas aeruginosa	N	GNB	ST235	alive	LOS	0	2	0	0	0	1	0	1	0	0	4
NK	NK-B0549	NK-BB0549-I	ERX4785590	ERR4920681	ERS5230048 (SAMEA7472353)	Pseudomonas fragi	Pseudomonas sp.	N	GNB	NA	alive	EOS	0	0	0	0	0	0	0	0	0	0	0
NK	NK-B1015	NK-BB1015-I	ERX4785591	ERR4920682	ERS5230052 (SAMEA7472357)	Pseudomonas aeruginosa	Pseudomonas aeruginosa	N	GNB	ST244	deceased	LOS	0	1	0	0	0	1	0	0	0	0	2
NK	NK-B1121	NK-BB1121-I	ERX4785592	ERR4920683	ERS5230062 (SAMEA7472367)	Pseudomonas stutzeri	Pseudomonas sp.	N	GNB	NA	alive	LOS	0	1	0	0	0	0	0	1	0	1	3
NK	NK-B1633	NK-BB1633-I	ERX4785593	ERR4920684	ERS5230097 (SAMEA7472402)	Pseudomonas stutzeri	Pseudomonas sp.	N	GNB	NA	alive	LOS	0	1	0	0	0	0	0	1	0	1	3
NK	NK-B1834	NK-BB1834-I	ERX4785594	ERR4920685	ERS5230102 (SAMEA7472407)	Pseudomonas aeruginosa	Pseudomonas aeruginosa	N	GNB	ST569	alive	LOS	0	1	0	0	0	1	0	0	0	0	2
NN	NN-B144B	NN-BB144b-I	ERX4785595	ERR4920686	ERS5230127 (SAMEA7472432)	Pseudomonas aeruginosa	Pseudomonas aeruginosa	N	GNB	ST640	deceased	EOS	0	1	0	0	0	1	0	0	0	0	2
NN	NN-B1659	NN-BB1659-I	ERX4785596	ERR4920687	ERS5230158 (SAMEA7472463)	Pseudomonas alcaligenes	Pseudomonas sp.	N	GNB	NA	alive	LOS	0	0	0	0	0	0	0	0	0	0	0
NN	NN-B1684	NN-BB1684r1-I	ERX4785597	ERR4920688	ERS5230164 (SAMEA7472469)	Pseudomonas alcaligenes	Pseudomonas sp.	N	GNB	NA	alive	LOS	0	0	0	0	0	0	0	0	0	0	0
NN	NN-B1716	NN-BB1716-I	ERX4785598	ERR4920689	ERS5230170 (SAMEA7472475)	Pseudomonas alcaligenes	Pseudomonas sp.	N	GNB	ST2042	alive	LOS	0	1	0	0	0	1	0	0	0	0	2
NN	NN-B1716	NN-BB1716r1-I	ERX4785599	ERR4920690	ERS5230171 (SAMEA7472476)	Pseudomonas alcaligenes	Pseudomonas sp.	N	GNB	ST2475	alive	LOS	0	1	0	0	0	1	0	0	0	0	2
NN	NN-B432	NN-BB432-I	ERX4785600	ERR4920691	ERS5230190 (SAMEA7472495)	Pseudomonas aeruginosa	Pseudomonas aeruginosa	N	GNB	ST262	alive	LOS	0	1	0	0	0	1	0	0	0	0	2
NN	NN-B464	NN-BB464-I	ERX4785601	ERR4920692	ERS5230194 (SAMEA7472499)	Pseudomonas aeruginosa	Pseudomonas aeruginosa	N	GNB	ST234	deceased	LOS	0	1	0	0	0	0	0	0	0	0	1
PC	PC-B436	PC-BB436-I	ERX4785602	ERR4920693	ERS5230219 (SAMEA7472524)	Pseudomonas aeruginosa	Pseudomonas aeruginosa	N	GNB	ST3311	alive	ND	0	1	0	0	0	1	0	0	0	0	2
PP	PP-B1874	PP-BB1874-I	ERX4785603	ERR4920694	ERS5230274 (SAMEA7472579)	Pseudomonas aeruginosa	Pseudomonas aeruginosa	N	GNB	ST654	alive	EOS	0	1	0	0	0	1	0	0	0	0	2
PP	PP-B2137	PP-BB2137-I	ERX4785604	ERR4920695	ERS5230295 (SAMEA7472600)	Pseudomonas aeruginosa	Pseudomonas aeruginosa	N	GNB	ST654	deceased	EOS	0	1	0	0	0	1	0	0	0	0	2
PP	PP-B2219	PP-BB2219-I	ERX4785605	ERR4920696	ERS5230301 (SAMEA7472606)	Pseudomonas aeruginosa	Pseudomonas aeruginosa	N	GNB	ST262	untraceable	EOS	0	1	0	0	0	1	0	0	0	0	2
PP	PP-B2820	PP-BB2820-I	ERX4785606	ERR4920697	ERS5230323 (SAMEA7472628)	Pseudomonas stutzeri	Pseudomonas sp.	N	GNB	NA	alive	EOS	0	0	0	0	0	0	0	0	0	0	0
PP	PP-B4697	PP-BB4697-I	ERX4785607	ERR4920698	ERS5230377 (SAMEA7472683)	Pseudomonas stutzeri	Pseudomonas sp.	N	GNB	NA	deceased	ND	0	0	0	0	0	0	0	0	0	0	0
PP	PP-B5798	PP-BB5798-I	ERX4785608	ERR4920699	ERS5230427 (SAMEA7472733)	Pseudomonas aeruginosa	Pseudomonas aeruginosa	N	GNB	ST274	alive	EOS	0	1	0	0	0	1	0	0	0	0	2
PP	PP-B6134	PP-BB6134-I	ERX4785609	ERR4920700	ERS5230437 (SAMEA7472743)	Pseudomonas aeruginosa	Pseudomonas aeruginosa	N	GNB	ST170	alive	ND	0	1	0	0	0	1	0	0	0	0	2
PP	PP-B6997	PP-BB6997-I	ERX4785610	ERR4920701	ERS5230478 (SAMEA7472784)	Pseudomonas aeruginosa	Pseudomonas aeruginosa	N	GNB	ST381	alive	ND	0	1	0	0	0	1	0	0	0	0	2
PP	PP-B7165	PP-BB7165-I	ERX4785611	ERR4920702	ERS5230493 (SAMEA7472799)	Pseudomonas stutzeri	Pseudomonas sp.	N	GNB	NA	untraceable	EOS	0	0	0	0	0	0	0	0	0	0	0
PP	PP-B7600	PP-BB7600r-I	ERX4785612	ERR4920703	ERS5230513 (SAMEA7472819)	Pseudomonas aeruginosa	Pseudomonas aeruginosa	N	GNB	ST3311	alive	EOS	0	1	0	0	0	1	0	0	0	0	2
PP	PP-B7660B	PP-BB7660b-I	ERX4785613	ERR4920704	ERS5230519 (SAMEA7472825)	Pseudomonas aeruginosa	Pseudomonas aeruginosa	N	GNB	ST3311	alive	LOS	0	1	0	0	0	1	0	0	0	0	2
PP	PP-B7774	PP-BB7774-I	ERX4785614	ERR4920705	ERS5230525 (SAMEA7472831)	Pseudomonas aeruginosa	Pseudomonas aeruginosa	N	GNB	ST1285	alive	EOS	0	1	0	0	0	1	0	0	0	0	2
RK	RK-B24	RK-BB24-I	ERX4785615	ERR4920706	ERS5230557 (SAMEA7472863)	Pseudomonas aeruginosa	Pseudomonas aeruginosa	N	GNB	ST646	alive	LOS	0	2	0	0	0	1	0	1	0	0	4
RK	RK-B732	RK-BB732-I	ERX4785616	ERR4920707	ERS5230574 (SAMEA7472880)	Pseudomonas aeruginosa	Pseudomonas aeruginosa	N	GNB	ST646	alive	EOS	0	2	0	0	0	1	0	1	0	0	4
NK	NK-B0722	NK-BB0722-I	ERX4785617	ERR4920708	ERS5230051 (SAMEA7472356)	Ralstonia mannitolilytica	Ralstonia mannitolilytica	N	GNB	NA	alive	EOS	0	0	0	0	0	0	0	0	0	0	0
NK	NK-B1169	NK-BB1169-I	ERX4785618	ERR4920709	ERS5230069 (SAMEA7472374)	Ralstonia mannitolilytica	Ralstonia mannitolilytica	N	GNB	NA	untraceable	EOS	0	0	0	0	0	0	0	0	0	0	0
NK	NK-B1189	NK-BB1189-I	ERX4785619	ERR4920710	ERS5230070 (SAMEA7472375)	Ralstonia mannitolilytica	Ralstonia mannitolilytica	N	GNB	NA	untraceable	LOS	0	0	0	0	0	0	0	0	0	0	0
NK	NK-B1255	NK-BB1255-I	ERX4785620	ERR4920711	ERS5230072 (SAMEA7472377)	Ralstonia mannitolilytica	Ralstonia mannitolilytica	N	GNB	NA	alive	EOS	0	0	0	0	0	0	0	0	0	0	0
NK	NK-B2846	NK-BB2846-I	ERX4785621	ERR4920712	ERS5230108 (SAMEA7472413)	Ralstonia mannitolilytica	Ralstonia mannitolilytica	N	GNB	NA	alive	EOS	0	0	0	0	0	0	0	0	0	0	0
NN	NN-B1066A	NN-BB1066a-I	ERX4785622	ERR4920713	ERS5230117 (SAMEA7472422)	Ralstonia mannitolilytica	Ralstonia mannitolilytica	N	GNB	NA	alive	EOS	0	0	0	0	0	0	0	0	0	0	0
NN	NN-B1071B	NN-BB1071b-I	ERX4785623	ERR4920714	ERS5230118 (SAMEA7472423)	Ralstonia mannitolilytica	Ralstonia mannitolilytica	N	GNB	NA	deceased	EOS	0	0	0	0	0	0	0	0	0	0	0
NN	NN-B1102	NN-BB1102r1-I	ERX4785624	ERR4920715	ERS5230119 (SAMEA7472424)	Ralstonia mannitolilytica	Ralstonia mannitolilytica	N	GNB	NA	alive	EOS	0	0	0	0	0	0	0	0	0	0	0
NN	NN-B1117B	NN-BB1117b-I	ERX4785625	ERR4920716	ERS5230121 (SAMEA7472426)	Ralstonia mannitolilytica	Ralstonia mannitolilytica	N	GNB	NA	alive	EOS	0	0	0	0	0	0	0	0	0	0	0
NN	NN-B1541	NN-BB1541-I	ERX4785626	ERR4920717	ERS5230131 (SAMEA7472436)	Ralstonia mannitolilytica	Ralstonia mannitolilytica	N	GNB	NA	alive	LOS	0	0	0	0	0	0	0	0	0	0	0
NN	NN-B1547	NN-BB1547-I	ERX4785627	ERR4920718	ERS5230134 (SAMEA7472439)	Ralstonia mannitolilytica	Ralstonia mannitolilytica	N	GNB	NA	alive	EOS	0	0	0	0	0	0	0	0	0	0	0
NN	NN-B1562A	NN-BB1562a-I	ERX4785628	ERR4920719	ERS5230138 (SAMEA7472443)	Ralstonia mannitolilytica	Ralstonia mannitolilytica	N	GNB	NA	alive	LOS	0	0	0	0	0	0	0	0	0	0	0
NN	NN-B1564A	NN-BB1564ar1-I	ERX4785629	ERR4920720	ERS5230139 (SAMEA7472444)	Ralstonia mannitolilytica	Ralstonia mannitolilytica	N	GNB	NA	alive	EOS	0	0	0	0	0	0	0	0	0	0	0
NN	NN-B1573	NN-BB1573-I	ERX4785630	ERR4920721	ERS5230143 (SAMEA7472448)	Ralstonia mannitolilytica	Ralstonia mannitolilytica	N	GNB	NA	deceased	EOS	3	1	0	0	0	1	0	2	1	1	9
NN	NN-B1579	NN-BB1579-I	ERX4785631	ERR4920722	ERS5230144 (SAMEA7472449)	Ralstonia mannitolilytica	Ralstonia mannitolilytica	N	GNB	NA	alive	EOS	0	0	0	0	0	0	0	0	0	0	0
NN	NN-B1604	NN-BB1604-I	ERX4785632	ERR4920723	ERS5230146 (SAMEA7472451)	Ralstonia mannitolilytica	Ralstonia mannitolilytica	N	GNB	NA	alive	EOS	0	0	0	0	0	0	0	0	0	0	0
NN	NN-B1615	NN-BB1615-I	ERX4785633	ERR4920724	ERS5230149 (SAMEA7472454)	Ralstonia mannitolilytica	Ralstonia mannitolilytica	N	GNB	NA	alive	EOS	0	0	0	0	0	0	0	0	0	0	0
NN	NN-B1628A	NN-BB1628a-I	ERX4785634	ERR4920725	ERS5230151 (SAMEA7472456)	Ralstonia mannitolilytica	Ralstonia mannitolilytica	N	GNB	NA	alive	EOS	3	1	0	0	0	1	0	2	1	1	9
NN	NN-B1628B	NN-BB1628b-I	ERX4785635	ERR4920726	ERS5230152 (SAMEA7472457)	Ralstonia mannitolilytica	Ralstonia mannitolilytica	N	GNB	NA	alive	EOS	4	1	0	0	0	1	0	2	1	1	10
NW	NW-B1448	NW-BB1448-I	ERX4785636	ERR4920727	ERS5230208 (SAMEA7472513)	Ralstonia mannitolilytica	Ralstonia mannitolilytica	N	GNB	NA	alive	ND	0	0	0	0	0	0	0	0	0	0	0
BC	BC-B1011	BC-BB1011-I	ERX4785637	ERR4920728	ERS5229730 (SAMEA7472035)	Serratia marcescens	Serratia marcescens	Y	GNB	NA	alive	LOS	2	2	0	0	0	0	0	1	0	0	5
BC	BC-B1012	BC-BB1012-I	ERX4785638	ERR4920729	ERS5229731 (SAMEA7472036)	Serratia marcescens	Serratia marcescens	Y	GNB	NA	alive	LOS	2	3	0	1	0	2	0	1	0	1	10
BC	BC-B1020	BC-BB1020-I	ERX4785639	ERR4920730	ERS5229732 (SAMEA7472037)	Serratia marcescens	Serratia marcescens	Y	GNB	NA	alive	LOS	2	4	0	0	0	1	0	1	0	0	8
BC	BC-B1033	BC-BB1033-I	ERX4785640	ERR4920731	ERS5229733 (SAMEA7472038)	Serratia marcescens	Serratia marcescens	Y	GNB	NA	alive	EOS	2	3	0	1	0	2	0	1	0	1	10
BC	BC-B111	BC-BB111-I	ERX4785641	ERR4920732	ERS5229739 (SAMEA7472044)	Serratia marcescens	Serratia marcescens	Y	GNB	NA	alive	LOS	2	2	0	1	0	2	0	1	0	1	9
BC	BC-B113	BC-BB113-I	ERX4785642	ERR4920733	ERS5229740 (SAMEA7472045)	Serratia marcescens	Serratia marcescens	Y	GNB	NA	alive	EOS	2	3	0	0	0	2	0	1	0	1	9
BC	BC-B1133	BC-BB1133-I	ERX4785643	ERR4920734	ERS5229741 (SAMEA7472046)	Serratia marcescens	Serratia marcescens	Y	GNB	NA	alive	LOS	2	2	0	1	0	2	0	1	0	1	9
BC	BC-B1158	BC-BB1158-I	ERX4785644	ERR4920735	ERS5229744 (SAMEA7472049)	Serratia marcescens	Serratia marcescens	Y	GNB	NA	alive	EOS	1	2	0	0	0	1	0	1	0	1	6
BC	BC-B1175	BC-BB1175-I	ERX4785645	ERR4920736	ERS5229746 (SAMEA7472051)	Serratia marcescens	Serratia marcescens	Y	GNB	NA	deceased	LOS	2	3	0	1	0	2	0	1	0	1	10
BC	BC-B1236	BC-BB1236-I	ERX4785646	ERR4920737	ERS5229753 (SAMEA7472058)	Serratia marcescens	Serratia marcescens	Y	GNB	NA	alive	LOS	2	2	0	0	0	0	0	1	0	0	5
BC	BC-B129	BC-BB129-I	ERX4785647	ERR4920738	ERS5229756 (SAMEA7472061)	Serratia marcescens	Serratia marcescens	Y	GNB	NA	alive	EOS	2	2	0	1	0	2	0	1	0	1	9
BC	BC-B1401	BC-BB1401-I	ERX4785648	ERR4920739	ERS5229759 (SAMEA7472064)	Serratia marcescens	Serratia marcescens	Y	GNB	NA	untraceable	LOS	2	3	0	1	0	2	0	1	0	1	10
BC	BC-B1439	BC-BB1439-I	ERX4785649	ERR4920740	ERS5229761 (SAMEA7472066)	Serratia marcescens	Serratia marcescens	Y	GNB	NA	untraceable	LOS	2	2	0	1	0	2	0	1	0	1	9
BC	BC-B154	BC-BB154-I	ERX4785650	ERR4920741	ERS5229765 (SAMEA7472070)	Serratia marcescens	Serratia marcescens	Y	GNB	NA	untraceable	EOS	2	2	0	0	0	1	0	1	0	1	7
BC	BC-B157	BC-BB157-I	ERX4785651	ERR4920742	ERS5229767 (SAMEA7472072)	Serratia marcescens	Serratia marcescens	Y	GNB	NA	alive	LOS	2	3	0	1	0	2	0	1	0	1	10
BC	BC-B159	BC-BB159-I	ERX4785652	ERR4920743	ERS5229768 (SAMEA7472073)	Serratia marcescens	Serratia marcescens	Y	GNB	NA	alive	LOS	2	3	0	1	0	2	0	1	0	1	10
BC	BC-B1608	BC-BB1608-I	ERX4785653	ERR4920744	ERS5229769 (SAMEA7472074)	Serratia marcescens	Serratia marcescens	Y	GNB	NA	untraceable	ND	1	3	0	1	0	2	0	1	0	1	9
BC	BC-B1631	BC-BB1631-I	ERX4785654	ERR4920745	ERS5229770 (SAMEA7472075)	Serratia marcescens	Serratia marcescens	Y	GNB	NA	untraceable	LOS	3	3	0	1	2	2	0	1	0	1	13
BC	BC-B1665	BC-BB1665-I	ERX4785655	ERR4920746	ERS5229772 (SAMEA7472077)	Serratia marcescens	Serratia marcescens	Y	GNB	NA	untraceable	LOS	1	3	0	1	0	2	0	1	0	1	9
BC	BC-B1711	BC-BB1711-I	ERX4785656	ERR4920747	ERS5229773 (SAMEA7472078)	Serratia marcescens	Serratia marcescens	Y	GNB	NA	untraceable	LOS	1	3	0	1	0	2	0	1	0	1	9
BC	BC-B1724	BC-BB1724-I	ERX4785657	ERR4920748	ERS5229775 (SAMEA7472080)	Serratia marcescens	Serratia marcescens	Y	GNB	NA	untraceable	LOS	1	3	0	1	0	2	0	1	0	1	9
BC	BC-B174	BC-BB174-I	ERX4785658	ERR4920749	ERS5229776 (SAMEA7472081)	Serratia marcescens	Serratia marcescens	Y	GNB	NA	alive	LOS	2	2	0	1	0	2	0	1	0	1	9
BC	BC-B177	BC-BB177-I	ERX4785659	ERR4920750	ERS5229777 (SAMEA7472082)	Serratia marcescens	Serratia marcescens	Y	GNB	NA	alive	EOS	2	2	0	0	0	2	0	1	0	1	8
BC	BC-B189	BC-BB189-I	ERX4785660	ERR4920751	ERS5229778 (SAMEA7472083)	Serratia marcescens	Serratia marcescens	Y	GNB	NA	alive	EOS	2	2	0	0	0	1	0	1	0	1	7
BC	BC-B193	BC-BB193-I	ERX4785661	ERR4920752	ERS5229779 (SAMEA7472084)	Serratia marcescens	Serratia marcescens	Y	GNB	NA	alive	EOS	2	3	0	1	0	2	0	1	0	1	10
BC	BC-B194	BC-BB194-I	ERX4785662	ERR4920753	ERS5229780 (SAMEA7472085)	Serratia marcescens	Serratia marcescens	Y	GNB	NA	alive	LOS	2	3	0	0	0	1	0	1	0	1	8
BC	BC-B195	BC-BB195-I	ERX4785663	ERR4920754	ERS5229781 (SAMEA7472086)	Serratia marcescens	Serratia marcescens	Y	GNB	NA	alive	LOS	2	2	0	1	0	2	0	1	0	1	9
BC	BC-B196A	BC-BB196a-I	ERX4785664	ERR4920755	ERS5229782 (SAMEA7472087)	Serratia marcescens	Serratia marcescens	Y	GNB	NA	ND	ND	2	2	0	1	0	2	0	1	0	1	9
BC	BC-B197	BC-BB197-I	ERX4785665	ERR4920756	ERS5229783 (SAMEA7472088)	Serratia marcescens	Serratia marcescens	Y	GNB	NA	alive	EOS	2	2	0	1	0	2	0	1	0	1	9
BC	BC-B204	BC-BB204-I	ERX4785666	ERR4920757	ERS5229784 (SAMEA7472089)	Serratia marcescens	Serratia marcescens	Y	GNB	NA	alive	LOS	3	3	0	1	0	2	0	1	0	1	11
BC	BC-B205	BC-BB205-I	ERX4785667	ERR4920758	ERS5229785 (SAMEA7472090)	Serratia marcescens	Serratia marcescens	Y	GNB	NA	deceased	EOS	2	2	0	1	0	2	0	1	0	1	9
BC	BC-B206A	BC-BB206a-I	ERX4785668	ERR4920759	ERS5229786 (SAMEA7472091)	Serratia marcescens	Serratia marcescens	Y	GNB	NA	ND	ND	3	3	0	1	0	2	0	1	0	1	11
BC	BC-B220	BC-BB220-I	ERX4785669	ERR4920760	ERS5229788 (SAMEA7472093)	Serratia marcescens	Serratia marcescens	Y	GNB	NA	untraceable	EOS	2	2	0	0	0	1	0	1	0	1	7
BC	BC-B225	BC-BB225-I	ERX4785670	ERR4920761	ERS5229789 (SAMEA7472094)	Serratia marcescens	Serratia marcescens	Y	GNB	NA	alive	EOS	2	3	0	1	0	2	0	1	0	1	10
BC	BC-B228	BC-BB228-I	ERX4785671	ERR4920762	ERS5229790 (SAMEA7472095)	Serratia marcescens	Serratia marcescens	Y	GNB	NA	alive	LOS	2	3	0	1	0	2	0	1	0	1	10
BC	BC-B234	BC-BB234-I	ERX4785672	ERR4920763	ERS5229791 (SAMEA7472096)	Serratia marcescens	Serratia marcescens	Y	GNB	NA	alive	EOS	2	3	0	1	0	1	0	1	0	1	9
BC	BC-B235	BC-BB235-I	ERX4785673	ERR4920764	ERS5229792 (SAMEA7472097)	Serratia marcescens	Serratia marcescens	Y	GNB	NA	alive	LOS	2	2	0	1	0	2	0	1	0	1	9
BC	BC-B268	BC-BB268-I	ERX4785674	ERR4920765	ERS5229793 (SAMEA7472098)	Serratia marcescens	Serratia marcescens	Y	GNB	NA	alive	EOS	2	2	0	1	0	2	0	1	0	1	9
BC	BC-B271	BC-BB271-I	ERX4785675	ERR4920766	ERS5229794 (SAMEA7472099)	Serratia marcescens	Serratia marcescens	Y	GNB	NA	alive	EOS	2	3	0	1	0	2	0	1	0	1	10
BC	BC-B272	BC-BB272-I	ERX4785676	ERR4920767	ERS5229795 (SAMEA7472100)	Serratia marcescens	Serratia marcescens	Y	GNB	NA	alive	LOS	2	2	0	1	0	2	0	1	0	1	9
BC	BC-B276	BC-BB276-I	ERX4785677	ERR4920768	ERS5229796 (SAMEA7472101)	Serratia marcescens	Serratia marcescens	Y	GNB	NA	alive	LOS	2	2	0	1	0	2	0	1	0	1	9
BC	BC-B277	BC-BB277-I	ERX4785678	ERR4920769	ERS5229797 (SAMEA7472102)	Serratia marcescens	Serratia marcescens	Y	GNB	NA	alive	EOS	3	3	0	1	0	2	0	1	0	1	11
BC	BC-B279	BC-BB279-I	ERX4785679	ERR4920770	ERS5229798 (SAMEA7472103)	Serratia marcescens	Serratia marcescens	Y	GNB	NA	alive	EOS	3	3	0	1	0	2	0	1	0	1	11
BC	BC-B292	BC-BB292-I	ERX4785680	ERR4920771	ERS5229799 (SAMEA7472104)	Serratia marcescens	Serratia marcescens	Y	GNB	NA	untraceable	LOS	2	3	0	1	0	2	0	1	0	1	10
BC	BC-B294	BC-BB294-I	ERX4785681	ERR4920772	ERS5229800 (SAMEA7472105)	Serratia marcescens	Serratia marcescens	Y	GNB	NA	alive	LOS	2	3	0	1	0	2	0	1	0	1	10
BC	BC-B295	BC-BB295-I	ERX4785682	ERR4920773	ERS5229801 (SAMEA7472106)	Serratia marcescens	Serratia marcescens	Y	GNB	NA	alive	EOS	2	3	0	0	0	2	0	1	0	1	9
BC	BC-B306	BC-BB306-I	ERX4785683	ERR4920774	ERS5229803 (SAMEA7472108)	Serratia marcescens	Serratia marcescens	Y	GNB	NA	alive	LOS	2	1	0	0	0	1	0	1	0	1	6
BC	BC-B307	BC-BB307-I	ERX4785684	ERR4920775	ERS5229804 (SAMEA7472109)	Serratia marcescens	Serratia marcescens	Y	GNB	NA	untraceable	LOS	2	1	0	1	0	2	0	1	0	1	8
BC	BC-B326	BC-BB326-I	ERX4785685	ERR4920776	ERS5229807 (SAMEA7472112)	Serratia marcescens	Serratia marcescens	Y	GNB	NA	alive	LOS	3	3	0	1	0	2	0	1	0	0	10
BC	BC-B327	BC-BB327-I	ERX4785686	ERR4920777	ERS5229808 (SAMEA7472113)	Serratia marcescens	Serratia marcescens	Y	GNB	NA	untraceable	LOS	2	3	0	1	0	2	0	1	0	1	10
BC	BC-B330	BC-BB330-I	ERX4785687	ERR4920778	ERS5229809 (SAMEA7472114)	Serratia marcescens	Serratia marcescens	Y	GNB	NA	alive	LOS	2	3	0	1	0	2	0	1	0	1	10
BC	BC-B334	BC-BB334-I	ERX4785688	ERR4920779	ERS5229810 (SAMEA7472115)	Serratia marcescens	Serratia marcescens	Y	GNB	NA	alive	EOS	2	3	0	1	0	2	0	1	0	1	10
BC	BC-B335	BC-BB335-I	ERX4785689	ERR4920780	ERS5229811 (SAMEA7472116)	Serratia marcescens	Serratia marcescens	Y	GNB	NA	alive	EOS	2	3	0	1	0	1	0	1	0	1	9
BC	BC-B351	BC-BB351-I	ERX4785690	ERR4920781	ERS5229814 (SAMEA7472119)	Serratia marcescens	Serratia marcescens	Y	GNB	NA	alive	LOS	2	2	0	1	0	2	0	1	0	1	9
BC	BC-B371	BC-BB371-I	ERX4785691	ERR4920782	ERS5229815 (SAMEA7472120)	Serratia marcescens	Serratia marcescens	Y	GNB	NA	alive	LOS	2	2	0	1	0	2	0	1	0	1	9
BC	BC-B372	BC-BB372-I	ERX4785692	ERR4920783	ERS5229816 (SAMEA7472121)	Serratia marcescens	Serratia marcescens	Y	GNB	NA	untraceable	LOS	3	3	0	1	0	2	0	1	0	1	11
BC	BC-B394	BC-BB394-I	ERX4785693	ERR4920784	ERS5229817 (SAMEA7472122)	Serratia marcescens	Serratia marcescens	Y	GNB	NA	alive	LOS	2	2	0	1	0	2	0	1	0	1	9
BC	BC-B418	BC-BB418-I	ERX4785694	ERR4920785	ERS5229820 (SAMEA7472125)	Serratia marcescens	Serratia marcescens	Y	GNB	NA	alive	EOS	2	2	0	0	0	0	0	1	0	0	5
BC	BC-B431	BC-BB431-I	ERX4785695	ERR4920786	ERS5229821 (SAMEA7472126)	Serratia marcescens	Serratia marcescens	Y	GNB	NA	untraceable	LOS	2	2	0	1	0	2	0	1	0	1	9
BC	BC-B445	BC-BB445-I	ERX4785696	ERR4920787	ERS5229822 (SAMEA7472127)	Serratia marcescens	Serratia marcescens	Y	GNB	NA	untraceable	LOS	2	2	0	0	0	2	0	1	0	1	8
BC	BC-B452	BC-BB452-I	ERX4785697	ERR4920788	ERS5229823 (SAMEA7472128)	Serratia marcescens	Serratia marcescens	Y	GNB	NA	alive	LOS	2	3	0	1	0	1	0	1	0	1	9
BC	BC-B459	BC-BB459-I	ERX4785698	ERR4920789	ERS5229824 (SAMEA7472129)	Serratia marcescens	Serratia marcescens	Y	GNB	NA	untraceable	LOS	2	1	0	0	0	0	0	1	0	0	4
BC	BC-B462	BC-BB462-I	ERX4785699	ERR4920790	ERS5229825 (SAMEA7472130)	Serratia marcescens	Serratia marcescens	Y	GNB	NA	untraceable	LOS	2	3	0	1	0	2	0	1	0	1	10
BC	BC-B465	BC-BB465-I	ERX4785700	ERR4920791	ERS5229826 (SAMEA7472131)	Serratia marcescens	Serratia marcescens	Y	GNB	NA	alive	LOS	2	3	0	1	0	2	0	1	0	1	10
BC	BC-B467	BC-BB467-I	ERX4785701	ERR4920792	ERS5229827 (SAMEA7472132)	Serratia marcescens	Serratia marcescens	Y	GNB	NA	alive	EOS	2	2	0	1	0	2	0	1	0	1	9
BC	BC-B469	BC-BB469-I	ERX4785702	ERR4920793	ERS5229828 (SAMEA7472133)	Serratia marcescens	Serratia marcescens	Y	GNB	NA	untraceable	LOS	2	3	0	1	0	2	0	1	0	1	10
BC	BC-B478	BC-BB478-I	ERX4785703	ERR4920794	ERS5229829 (SAMEA7472134)	Serratia marcescens	Serratia marcescens	Y	GNB	NA	alive	LOS	2	1	0	1	0	1	0	1	0	1	7
BC	BC-B491	BC-BB491-I	ERX4785704	ERR4920795	ERS5229831 (SAMEA7472136)	Serratia marcescens	Serratia marcescens	Y	GNB	NA	alive	LOS	2	3	0	1	0	2	0	1	0	1	10
BC	BC-B508	BC-BB508-I	ERX4785705	ERR4920796	ERS5229833 (SAMEA7472138)	Serratia marcescens	Serratia marcescens	Y	GNB	NA	alive	LOS	2	3	0	1	0	2	0	1	0	1	10
BC	BC-B512	BC-BB512-I	ERX4785706	ERR4920797	ERS5229834 (SAMEA7472139)	Serratia marcescens	Serratia marcescens	Y	GNB	NA	alive	LOS	2	3	0	1	0	2	0	1	0	1	10
BC	BC-B514	BC-BB514-I	ERX4785707	ERR4920798	ERS5229835 (SAMEA7472140)	Serratia marcescens	Serratia marcescens	Y	GNB	NA	untraceable	EOS	2	2	0	1	0	2	0	1	0	1	9
BC	BC-B519	BC-BB519-I	ERX4785708	ERR4920799	ERS5229836 (SAMEA7472141)	Serratia marcescens	Serratia marcescens	Y	GNB	NA	deceased	LOS	3	3	0	1	0	2	0	1	0	1	11
BC	BC-B524	BC-BB524-I	ERX4785709	ERR4920800	ERS5229837 (SAMEA7472142)	Serratia marcescens	Serratia marcescens	Y	GNB	NA	deceased	LOS	2	3	0	0	0	2	0	1	0	1	9
BC	BC-B530	BC-BB530-I	ERX4785710	ERR4920801	ERS5229838 (SAMEA7472143)	Serratia marcescens	Serratia marcescens	Y	GNB	NA	alive	LOS	3	3	0	1	0	2	0	1	0	1	11
BC	BC-B533	BC-BB533-I	ERX4785711	ERR4920802	ERS5229839 (SAMEA7472144)	Serratia marcescens	Serratia marcescens	Y	GNB	NA	alive	EOS	2	2	0	1	0	2	0	1	0	1	9
BC	BC-B534	BC-BB534-I	ERX4785712	ERR4920803	ERS5229840 (SAMEA7472145)	Serratia marcescens	Serratia marcescens	Y	GNB	NA	deceased	LOS	2	2	0	1	0	2	0	1	0	1	9
BC	BC-B535	BC-BB535-I	ERX4785713	ERR4920804	ERS5229841 (SAMEA7472146)	Serratia marcescens	Serratia marcescens	Y	GNB	NA	untraceable	LOS	3	3	0	1	0	2	0	1	0	1	11
BC	BC-B542	BC-BB542-I	ERX4785714	ERR4920805	ERS5229842 (SAMEA7472147)	Serratia marcescens	Serratia marcescens	Y	GNB	NA	alive	EOS	2	2	0	1	0	2	0	1	0	1	9
BC	BC-B545	BC-BB545-I	ERX4785715	ERR4920806	ERS5229843 (SAMEA7472148)	Serratia marcescens	Serratia marcescens	Y	GNB	NA	alive	LOS	2	3	0	1	0	2	0	1	0	1	10
BC	BC-B548	BC-BB548-I	ERX4785716	ERR4920807	ERS5229844 (SAMEA7472149)	Serratia marcescens	Serratia marcescens	Y	GNB	NA	alive	LOS	2	2	0	1	0	2	0	1	0	1	9
BC	BC-B549	BC-BB549-I	ERX4785717	ERR4920808	ERS5229845 (SAMEA7472150)	Serratia marcescens	Serratia marcescens	Y	GNB	NA	alive	LOS	2	3	0	1	0	2	0	1	0	1	10
BC	BC-B567	BC-BB567-I	ERX4785718	ERR4920809	ERS5229846 (SAMEA7472151)	Serratia marcescens	Serratia marcescens	Y	GNB	NA	alive	EOS	2	3	0	1	0	2	0	1	0	1	10
BC	BC-B573	BC-BB573-I	ERX4785719	ERR4920810	ERS5229847 (SAMEA7472152)	Serratia marcescens	Serratia marcescens	Y	GNB	NA	alive	LOS	2	3	0	1	0	2	0	1	0	1	10
BC	BC-B582A	BC-BB582a-I	ERX4785720	ERR4920811	ERS5229848 (SAMEA7472153)	Serratia marcescens	Serratia marcescens	Y	GNB	NA	ND	ND	2	2	0	1	0	2	0	1	0	1	9
BC	BC-B590	BC-BB590-I	ERX4785721	ERR4920812	ERS5229849 (SAMEA7472154)	Serratia marcescens	Serratia marcescens	Y	GNB	NA	alive	LOS	3	2	0	1	0	2	0	1	0	1	10
BC	BC-B600A	BC-BB600a-I	ERX4785722	ERR4920813	ERS5229850 (SAMEA7472155)	Serratia marcescens	Serratia marcescens	Y	GNB	NA	ND	ND	2	3	0	1	0	2	0	1	0	1	10
BC	BC-B602	BC-BB602-I	ERX4785723	ERR4920814	ERS5229851 (SAMEA7472156)	Serratia marcescens	Serratia marcescens	Y	GNB	NA	alive	EOS	2	2	0	1	0	2	0	1	0	1	9
BC	BC-B610	BC-BB610-I	ERX4785724	ERR4920815	ERS5229852 (SAMEA7472157)	Serratia marcescens	Serratia marcescens	Y	GNB	NA	alive	LOS	2	3	0	1	0	2	0	1	0	1	10
BC	BC-B612	BC-BB612-I	ERX4785725	ERR4920816	ERS5229853 (SAMEA7472158)	Serratia marcescens	Serratia marcescens	Y	GNB	NA	alive	LOS	2	3	0	1	0	2	0	1	0	1	10
BC	BC-B615	BC-BB615-I	ERX4785726	ERR4920817	ERS5229854 (SAMEA7472159)	Serratia marcescens	Serratia marcescens	Y	GNB	NA	alive	LOS	2	2	0	1	0	2	0	1	0	1	9
BC	BC-B617	BC-BB617-I	ERX4785727	ERR4920818	ERS5229855 (SAMEA7472160)	Serratia marcescens	Serratia marcescens	Y	GNB	NA	alive	LOS	2	2	0	1	0	2	0	1	0	1	9
BC	BC-B677	BC-BB677-I	ERX4785728	ERR4920819	ERS5229857 (SAMEA7472162)	Serratia marcescens	Serratia marcescens	Y	GNB	NA	alive	LOS	2	3	0	1	0	2	0	1	0	1	10
BC	BC-B685	BC-BB685-I	ERX4785729	ERR4920820	ERS5229858 (SAMEA7472163)	Serratia marcescens	Serratia marcescens	Y	GNB	NA	alive	LOS	2	1	0	1	0	2	0	1	0	1	8
BC	BC-B692	BC-BB692-I	ERX4785730	ERR4920821	ERS5229859 (SAMEA7472164)	Serratia marcescens	Serratia marcescens	Y	GNB	NA	alive	LOS	2	2	0	1	0	2	0	1	0	1	9
BC	BC-B703	BC-BB703-I	ERX4785731	ERR4920822	ERS5229861 (SAMEA7472166)	Serratia marcescens	Serratia marcescens	Y	GNB	NA	deceased	LOS	2	3	0	1	0	2	0	1	0	1	10
BC	BC-B710	BC-BB710-I	ERX4785732	ERR4920823	ERS5229862 (SAMEA7472167)	Serratia marcescens	Serratia marcescens	Y	GNB	NA	alive	LOS	2	3	0	1	0	2	0	1	0	1	10
BC	BC-B745	BC-BB745-I	ERX4785733	ERR4920824	ERS5229865 (SAMEA7472170)	Serratia marcescens	Serratia marcescens	Y	GNB	NA	alive	LOS	2	3	0	1	0	2	0	1	0	1	10
BC	BC-B750	BC-BB750-I	ERX4785734	ERR4920825	ERS5229867 (SAMEA7472172)	Serratia marcescens	Serratia marcescens	Y	GNB	NA	alive	LOS	2	2	0	1	0	2	0	1	0	1	9
BC	BC-B770	BC-BB770-I	ERX4785735	ERR4920826	ERS5229868 (SAMEA7472173)	Serratia marcescens	Serratia marcescens	Y	GNB	NA	alive	LOS	2	2	0	0	0	0	0	1	0	0	5
BC	BC-B783	BC-BB783-I	ERX4785736	ERR4920827	ERS5229871 (SAMEA7472176)	Serratia marcescens	Serratia marcescens	Y	GNB	NA	untraceable	LOS	2	2	0	1	0	2	0	1	0	1	9
BC	BC-B785	BC-BB785-I	ERX4785737	ERR4920828	ERS5229872 (SAMEA7472177)	Serratia marcescens	Serratia marcescens	Y	GNB	NA	deceased	EOS	2	2	0	1	0	2	0	1	0	1	9
BC	BC-B786	BC-BB786-I	ERX4785738	ERR4920829	ERS5229873 (SAMEA7472178)	Serratia marcescens	Serratia marcescens	Y	GNB	NA	alive	EOS	2	3	0	1	0	2	0	1	0	1	10
BC	BC-B806A	BC-BB806a-I	ERX4785739	ERR4920830	ERS5229875 (SAMEA7472180)	Serratia marcescens	Serratia marcescens	Y	GNB	NA	ND	ND	2	2	0	0	0	0	0	1	0	0	5
BC	BC-B811	BC-BB811-I	ERX4785740	ERR4920831	ERS5229877 (SAMEA7472182)	Serratia marcescens	Serratia marcescens	Y	GNB	NA	untraceable	LOS	2	2	0	1	0	2	0	1	0	1	9
BC	BC-B817	BC-BB817-I	ERX4785741	ERR4920832	ERS5229878 (SAMEA7472183)	Serratia marcescens	Serratia marcescens	Y	GNB	NA	alive	EOS	2	2	0	1	0	2	0	1	0	1	9
BC	BC-B87	BC-BB87-I	ERX4785742	ERR4920833	ERS5229880 (SAMEA7472185)	Serratia marcescens	Serratia marcescens	Y	GNB	NA	alive	EOS	1	2	0	1	0	1	0	1	0	1	7
BC	BC-B88	BC-BB88-I	ERX4785743	ERR4920834	ERS5229881 (SAMEA7472186)	Serratia marcescens	Serratia marcescens	Y	GNB	NA	alive	LOS	2	2	0	1	0	2	0	1	0	1	9
BC	BC-B884	BC-BB884-I	ERX4785744	ERR4920835	ERS5229882 (SAMEA7472187)	Serratia marcescens	Serratia marcescens	Y	GNB	NA	deceased	EOS	2	3	0	1	0	2	0	1	0	1	10
BC	BC-B887	BC-BB887-I	ERX4785745	ERR4920836	ERS5229883 (SAMEA7472188)	Serratia marcescens	Serratia marcescens	Y	GNB	NA	deceased	LOS	2	3	0	1	0	2	0	1	0	1	10
BC	BC-B890	BC-BB890-I	ERX4785746	ERR4920837	ERS5229884 (SAMEA7472189)	Serratia marcescens	Serratia marcescens	Y	GNB	NA	alive	LOS	2	3	0	1	0	2	0	1	0	1	10
BC	BC-B892	BC-BB892-I	ERX4785747	ERR4920838	ERS5229885 (SAMEA7472190)	Serratia marcescens	Serratia marcescens	Y	GNB	NA	alive	EOS	2	2	0	1	0	2	0	1	0	1	9
BC	BC-B924	BC-BB924-I	ERX4785748	ERR4920839	ERS5229889 (SAMEA7472194)	Serratia marcescens	Serratia marcescens	Y	GNB	NA	alive	LOS	2	2	0	0	0	0	0	1	0	0	5
BC	BC-B928	BC-BB928-I	ERX4785749	ERR4920840	ERS5229890 (SAMEA7472195)	Serratia marcescens	Serratia marcescens	Y	GNB	NA	alive	EOS	2	3	0	1	0	2	0	1	0	1	10
BC	BC-B93	BC-BB93-I	ERX4785750	ERR4920841	ERS5229891 (SAMEA7472196)	Serratia marcescens	Serratia marcescens	Y	GNB	NA	alive	EOS	2	2	0	1	0	2	0	1	0	1	9
BC	BC-B95	BC-BB95-I	ERX4785751	ERR4920842	ERS5229893 (SAMEA7472198)	Serratia marcescens	Serratia marcescens	Y	GNB	NA	alive	EOS	2	2	0	1	0	2	0	1	0	1	9
BC	BC-B974	BC-BB974-I	ERX4785752	ERR4920843	ERS5229895 (SAMEA7472200)	Serratia marcescens	Serratia marcescens	Y	GNB	NA	alive	LOS	3	3	0	1	0	2	0	1	0	1	11
BC	BC-B977	BC-BB977-I	ERX4785753	ERR4920844	ERS5229896 (SAMEA7472201)	Serratia marcescens	Serratia marcescens	Y	GNB	NA	alive	LOS	2	3	0	1	0	2	0	1	0	1	10
BK	BK-B716	BK-BB716-I	ERX4785755	ERR4920846	ERS5229905 (SAMEA7472210)	Serratia marcescens	Serratia marcescens	Y	GNB	NA	alive	LOS	2	3	0	1	0	2	0	1	0	1	10
BK	BK-B813	BK-BB813-I	ERX4785756	ERR4920847	ERS5229909 (SAMEA7472214)	Serratia marcescens	Serratia marcescens	Y	GNB	NA	deceased	EOS	2	4	0	1	2	2	0	1	0	1	13
BK	BK-B922	BK-BB922-I	ERX4785757	ERR4920848	ERS5229911 (SAMEA7472216)	Serratia marcescens	Serratia marcescens	Y	GNB	NA	alive	EOS	1	3	0	1	0	0	0	1	0	0	6
NN	NN-B167A	NN-BB167a-I	ERX4785758	ERR4920849	ERS5230162 (SAMEA7472467)	Serratia marcescens	Serratia marcescens	Y	GNB	NA	deceased	LOS	0	1	0	0	0	0	0	1	0	0	2
NN	NN-B186	NN-BB186-I	ERX4785759	ERR4920850	ERS5230179 (SAMEA7472484)	Serratia marcescens	Serratia marcescens	Y	GNB	NA	alive	LOS	0	0	0	0	0	0	0	0	0	0	0
NN	NN-B235	NN-BB235-I	ERX4785760	ERR4920851	ERS5230183 (SAMEA7472488)	Serratia marcescens	Serratia marcescens	Y	GNB	NA	alive	LOS	0	1	0	0	0	0	0	1	0	0	2
NN	NN-B433	NN-BB433-I	ERX4785761	ERR4920852	ERS5230191 (SAMEA7472496)	Serratia marcescens	Serratia marcescens	Y	GNB	NA	alive	ND	1	0	0	0	0	0	0	1	0	0	2
PP	PP-BB2018	PP-BB2018-I	ERX4785762	ERR4920853	ERS5230287 (SAMEA7472592)	Serratia marcescens	Serratia marcescens	Y	GNB	NA	deceased	EOS	2	4	0	1	0	1	0	1	0	0	9
PP	PP-B2681	PP-BB2681-I	ERX4785763	ERR4920854	ERS5230319 (SAMEA7472624)	Serratia marcescens	Serratia marcescens	Y	GNB	NA	deceased	EOS	0	1	0	0	0	0	0	1	0	0	2
PP	PP-B3540	PP-BB3540r-I2	ERX4785764	ERR4920855	ERS5230358 (SAMEA7472663)	Serratia marcescens	Serratia marcescens	Y	GNB	NA	alive	EOS	0	1	0	0	0	0	0	1	0	0	2
PP	PP-B5014	PP-BB5014-I	ERX4785765	ERR4920856	ERS5230394 (SAMEA7472700)	Serratia marcescens	Serratia marcescens	Y	GNB	NA	alive	EOS	1	2	0	0	0	0	0	1	0	0	4
PP	PP-B5349	PP-BB5349-I	ERX4785766	ERR4920857	ERS5230409 (SAMEA7472715)	Serratia marcescens	Serratia marcescens	Y	GNB	NA	alive	ND	3	3	0	1	0	1	0	1	0	1	10
PP	PP-B5363	PP-BB5363-I	ERX4785767	ERR4920858	ERS5230410 (SAMEA7472716)	Serratia marcescens	Serratia marcescens	Y	GNB	NA	alive	LOS	0	1	0	0	0	0	0	1	0	0	2
PP	PP-B6478	PP-BB6478-I	ERX4785768	ERR4920859	ERS5230449 (SAMEA7472755)	Serratia marcescens	Serratia marcescens	Y	GNB	NA	alive	EOS	1	1	0	0	0	0	0	1	0	0	3
PP	PP-B6640	PP-BB6640-I	ERX4785769	ERR4920860	ERS5230456 (SAMEA7472762)	Serratia marcescens	Serratia marcescens	Y	GNB	NA	alive	EOS	1	1	0	0	0	0	0	1	0	0	3
PP	PP-B6691	PP-BB6691-I2	ERX4785770	ERR4920861	ERS5230458 (SAMEA7472764)	Serratia marcescens	Serratia marcescens	Y	GNB	NA	alive	LOS	1	1	0	0	0	0	0	1	0	0	3
PP	PP-B6764A	PP-BB6764a-I1	ERX4785771	ERR4920862	ERS5230462 (SAMEA7472768)	Serratia marcescens	Serratia marcescens	Y	GNB	NA	ND	ND	1	1	0	0	0	0	0	1	0	0	3
PP	PP-B6786	PP-BB6786-I	ERX4785772	ERR4920863	ERS5230464 (SAMEA7472770)	Serratia marcescens	Serratia marcescens	Y	GNB	NA	alive	ND	1	0	0	0	0	0	0	1	0	0	2
PP	PP-B7114	PP-BB7114-I	ERX4785773	ERR4920864	ERS5230486 (SAMEA7472792)	Serratia marcescens	Serratia marcescens	Y	GNB	NA	deceased	EOS	1	1	0	0	0	0	0	1	0	0	3
PP	PP-B7468	PP-BB7468-I1	ERX4785774	ERR4920865	ERS5230503 (SAMEA7472809)	Serratia marcescens	Serratia marcescens	Y	GNB	NA	deceased	EOS	0	1	0	0	0	0	0	1	0	0	2
PP	PP-B7605	PP-BB7605-I	ERX4785775	ERR4920866	ERS5230515 (SAMEA7472821)	Serratia marcescens	Serratia marcescens	Y	GNB	NA	alive	LOS	1	1	0	0	0	0	0	1	0	0	3
PP	PP-B7670	PP-BB7670-I	ERX4785776	ERR4920867	ERS5230521 (SAMEA7472827)	Serratia marcescens	Serratia marcescens	Y	GNB	NA	alive	EOS	1	1	0	0	0	0	0	1	0	0	3
PP	PP-B979	PP-BB979-I	ERX4785777	ERR4920868	ERS5230531 (SAMEA7472837)	Serratia marcescens	Serratia marcescens	Y	GNB	NA	untraceable	ND	0	1	0	0	0	0	0	1	0	0	2
RK	RK-B88	RK-BB88-I	ERX4785778	ERR4920869	ERS5230583 (SAMEA7472889)	Serratia marcescens	Serratia marcescens	Y	GNB	NA	alive	LOS	0	0	0	0	0	0	0	0	0	0	0
RU	RU-B93	RU-BB93-I	ERX4785779	ERR4920870	ERS5230607 (SAMEA7472913)	Serratia marcescens	Serratia marcescens	Y	GNB	NA	alive	EOS	2	2	0	1	0	2	0	1	0	1	9
ZAT	ZAT-B108	ZAT-BB108-I1	ERX4785780	ERR4920871	ERS5230609 (SAMEA7472915)	Serratia marcescens	Serratia marcescens	Y	GNB	NA	untraceable	LOS	1	1	0	0	0	0	0	1	0	0	3
ZAT	ZAT-B108	ZAT-BB108-I3	ERX4785781	ERR4920872	ERS5230610 (SAMEA7472916)	Serratia marcescens	Serratia marcescens	Y	GNB	NA	untraceable	LOS	1	0	0	0	0	0	0	1	0	0	2
ZAT	ZAT-B1262	ZAT-BB1262-I5	ERX4785782	ERR4920873	ERS5230616 (SAMEA7472922)	Serratia marcescens	Serratia marcescens	Y	GNB	NA	deceased	LOS	0	0	0	0	0	0	0	0	0	0	0
ZAT	ZAT-B1502	ZAT-BB1502-I2	ERX4785783	ERR4920874	ERS5230619 (SAMEA7472925)	Serratia marcescens	Serratia marcescens	Y	GNB	NA	untraceable	LOS	0	0	0	0	0	0	0	0	0	0	0
ZAT	ZAT-B2549	ZAT-BB2549-I2	ERX4785784	ERR4920875	ERS5230631 (SAMEA7472937)	Serratia marcescens	Serratia marcescens	Y	GNB	NA	alive	LOS	0	1	0	0	0	0	0	1	0	0	2
ZAT	ZAT-B2572	ZAT-BB2572-I1	ERX4785785	ERR4920876	ERS5230632 (SAMEA7472938)	Serratia marcescens	Serratia marcescens	Y	GNB	NA	alive	EOS	0	0	0	0	0	0	0	0	0	0	0
ZAT	ZAT-B354	ZAT-BB354-I1	ERX4785786	ERR4920877	ERS5230640 (SAMEA7472946)	Serratia marcescens	Serratia marcescens	Y	GNB	NA	untraceable	ND	1	1	0	0	0	0	0	1	0	0	3
ZAT	ZAT-B521	ZAT-BB521-I1	ERX4785787	ERR4920878	ERS5230642 (SAMEA7472948)	Serratia marcescens	Serratia marcescens	Y	GNB	NA	deceased	LOS	0	0	0	0	0	0	0	0	0	0	0
ZAT	ZAT-B747	ZAT-BB747-I1	ERX4785788	ERR4920879	ERS5230644 (SAMEA7472950)	Serratia marcescens	Serratia marcescens	Y	GNB	NA	untraceable	EOS	1	1	0	0	0	0	0	1	0	0	3
