# Supplementary material for: Characterization of antimicrobial-resistant Gram-negative bacteria that cause neonatal sepsis in seven low- and middle-income countries
Source: Nat Microbiol. 2021 Mar 29;6(4):512–23. doi: 10.1038/s41564-021-00870-7 (PMC8007471; doi:10.1038/s41564-021-00870-7)
Supplement: Source Data Fig. 5 — Raw genomics data and clinical data for 258 K. pneumoniae isolates used for the production of Fig. 5a,b. [file 41564_2021_870_MOESM5_ESM.xlsx]

## Sheet: Sheet1
Supplementary Table 6 - K. pneumoniae ARG and genomics characterisation
																ARG counts per class									Plasmid counts per class																		Individual ARG variants
Site	patientbabystudyid	BBisolate	ENA experiment	ENA Run	ENA Accession	FinalSpeciesID	Enterobacteriaceae	TypeOfSepsis	ST	O	K	Outcome	EOSLOS72h	blaNDM	blaOXA-181/232	Agly	Bla	Flq	MLS	Phen	Rif	Sul	Tet	Tmt	AC	Col	FIA	FIB	FII	FIIK	HI1	HI2	L	N	P	Q	R	U	X3	X4	Y	Kleborate-VF score	Aac3-IIa_AGly	AacAad_AGly	AadA_AGly	AadA4-5_AGly	AadB_AGly	Aph3''Ia_AGly	AphA6_AGly
BC	BC-B1047	BC-BB1047-I	ERX4785281	ERR4920372	ERS5229736 (SAMEA7472041)	Klebsiella pneumoniae	Y	GNB	147	O3b	KL128	alive	LOS	blaNDM-1		4	5	3	3	1	0	2	1	1	0	1	1	2	0	1	0	0	0	0	0	0	0	0	0	0	0	0	1	1	0	0	0	0	0
BC	BC-B1138	BC-BB1138-I	ERX4785282	ERR4920373	ERS5229742 (SAMEA7472047)	Klebsiella pneumoniae	Y	GNB	17	O2v2	KL122	alive	EOS			4	3	3	3	1	0	1	1	2	0	0	0	2	0	1	1	0	0	0	0	0	0	0	3	0	0	0	0	1	0	0	0	0	0
BC	BC-B1210	BC-BB1210-I	ERX4785283	ERR4920374	ERS5229750 (SAMEA7472055)	Klebsiella pneumoniae	Y	GNB	39	O1/O2v1	KL2	alive	LOS			3	4	2	0	0	1	1	0	1	0	1	0	1	0	1	0	0	0	0	0	0	1	0	0	0	0	1	1	0	0	0	0	0	0
BC	BC-B1228	BC-BB1228-I	ERX4785284	ERR4920375	ERS5229751 (SAMEA7472056)	Klebsiella pneumoniae	Y	GNB	292	O3b	KL38	alive	LOS			0	4	2	0	0	0	1	0	0	0	0	0	0	0	0	0	0	0	0	0	0	0	0	0	0	1	0	1	0	0	0	0	0	0
BC	BC-B1283	BC-BB1283-I	ERX4785285	ERR4920376	ERS5229755 (SAMEA7472060)	Klebsiella pneumoniae	Y	GNB	340	O4	KL15	alive	LOS			4	5	2	1	2	0	1	0	1	0	0	0	2	0	1	0	0	0	0	0	0	0	0	0	0	0	0	0	0	0	0	0	0	0
BC	BC-B1717	BC-BB1717-I	ERX4785286	ERR4920377	ERS5229774 (SAMEA7472079)	Klebsiella pneumoniae	Y	GNB	15	O3b	KL38	untraceable	LOS			2	8	2	0	0	0	1	0	1	0	1	0	2	0	1	0	0	0	0	0	0	0	0	0	0	0	1	0	1	1	0	0	0	0
BC	BC-B296	BC-BB296-I	ERX4785287	ERR4920378	ERS5229802 (SAMEA7472107)	Klebsiella pneumoniae	Y	GNB	105	O2v2	KL102	deceased	EOS			0	5	2	0	0	0	0	0	0	0	0	0	0	0	0	0	0	0	0	0	0	0	0	0	0	0	1	1	1	0	0	0	0	0
BC	BC-B411	BC-BB411-I	ERX4785288	ERR4920379	ERS5229818 (SAMEA7472123)	Klebsiella pneumoniae	Y	GNB	17	O1v2	KL23	untraceable	LOS			0	6	3	0	0	0	1	1	1	0	0	0	0	0	0	0	0	0	0	0	0	0	0	0	0	0	0	1	1	1	0	0	1	0
BC	BC-B495	BC-BB495-I	ERX4785289	ERR4920380	ERS5229832 (SAMEA7472137)	Klebsiella pneumoniae	Y	GNB	17	O5	KL25	alive	LOS	blaNDM-1		2	5	2	0	1	1	0	0	1	0	0	0	2	0	1	0	0	0	0	0	0	0	0	0	0	0	1	1	1	0	0	0	1	0
BC	BC-B667	BC-BB667-I	ERX4785290	ERR4920381	ERS5229856 (SAMEA7472161)	Klebsiella pneumoniae	Y	GNB	1855	O3/O3a	KL55	alive	LOS			3	6	3	0	2	0	1	1	1	0	0	0	1	0	1	0	0	0	0	0	0	0	0	0	0	0	0	1	1	1	0	0	0	0
BC	BC-B698	BC-BB698-I	ERX4785291	ERR4920382	ERS5229860 (SAMEA7472165)	Klebsiella pneumoniae	Y	GNB	14	O1v1	KL64	alive	LOS	blaNDM-1	blaOXA-232	4	4	2	2	1	0	1	0	2	0	1	0	1	0	0	1	0	0	0	0	0	0	0	0	0	0	1	0	0	0	0	0	0	0
BC	BC-B742	BC-BB742-I	ERX4785292	ERR4920383	ERS5229864 (SAMEA7472169)	Klebsiella pneumoniae	Y	GNB	14	O1v1	KL64	alive	LOS	blaNDM-1	blaOXA-232	4	2	3	2	1	0	1	0	2	0	1	0	2	0	1	1	0	0	0	0	0	0	0	0	0	0	1	0	0	0	0	0	0	0
BC	BC-B775	BC-BB775-I	ERX4785293	ERR4920384	ERS5229870 (SAMEA7472175)	Klebsiella pneumoniae	Y	GNB	147	O3b	KL128	alive	LOS			4	5	3	3	1	0	2	1	1	0	1	0	2	1	1	0	0	0	0	0	0	0	0	0	0	0	0	1	1	0	0	0	0	1
BC	BC-B79	BC-BB79-I	ERX4785294	ERR4920385	ERS5229874 (SAMEA7472179)	Klebsiella pneumoniae	Y	GNB	101	O1v1	KL17	alive	LOS			2	3	2	3	1	0	0	0	1	0	1	1	2	0	1	0	0	0	0	0	0	0	0	0	0	0	1	0	0	0	0	0	0	0
BC	BC-B809	BC-BB809-I	ERX4785295	ERR4920386	ERS5229876 (SAMEA7472181)	Klebsiella pneumoniae	Y	GNB	14	O1/O2v1	KL64	deceased	EOS		blaOXA-232	4	4	2	2	1	0	1	0	2	0	1	0	1	0	0	1	0	0	0	0	0	0	0	0	0	0	1	0	0	0	0	0	0	0
BC	BC-B897	BC-BB897-I	ERX4785296	ERR4920387	ERS5229886 (SAMEA7472191)	Klebsiella pneumoniae	Y	GNB	14	O1v1	KL64	untraceable	LOS	blaNDM-1		4	5	3	2	1	0	1	0	2	0	1	0	2	0	1	1	0	0	0	0	0	0	0	0	0	0	1	0	1	0	0	0	0	0
BC	BC-B980	BC-BB980-I	ERX4785297	ERR4920388	ERS5229897 (SAMEA7472202)	Klebsiella pneumoniae	Y	GNB	147	OL104	KL107	alive	LOS			2	4	0	0	1	0	1	0	0	0	2	0	1	0	0	0	0	0	0	0	0	0	0	0	0	0	0	0	1	1	0	0	0	0
BK	BK-B363	BK-BB363-I	ERX4785298	ERR4920389	ERS5229902 (SAMEA7472207)	Klebsiella pneumoniae	Y	GNB	1322	O1v1	KL139	alive	LOS			3	4	2	2	0	0	1	1	2	0	0	0	2	0	1	0	0	0	0	0	0	1	0	0	0	0	0	1	1	1	0	0	0	0
BK	BK-B473	BK-BB473-I	ERX4785299	ERR4920390	ERS5229903 (SAMEA7472208)	Klebsiella pneumoniae	Y	GNB	11	O2v2	KL105	alive	EOS	blaNDM-1		3	7	3	0	1	1	0	0	1	0	0	0	2	0	1	0	0	0	0	0	0	0	0	0	0	0	0	0	1	0	0	0	0	0
ES	ESI-B0050A	ESI-BB0050a-I1	ERX4785300	ERR4920391	ERS5229912 (SAMEA7472217)	Klebsiella pneumoniae	Y	GNB	711	O1v2	KL54	alive	LOS			4	5	3	0	1	0	1	1	1	0	0	0	0	0	0	0	0	0	0	0	0	0	0	0	0	0	1	1	1	0	0	0	1	0
ES	ESI-B0616	ESI-BB0616-I2	ERX4785301	ERR4920392	ERS5229913 (SAMEA7472218)	Klebsiella pneumoniae	Y	GNB	45	O2v1	KL24	alive	EOS			4	5	2	0	1	0	1	0	1	0	0	0	0	0	1	0	0	0	0	0	0	0	0	0	0	0	1	1	1	0	0	0	0	0
ES	ESI-B0725	ESI-BB0725-I1	ERX4785302	ERR4920393	ERS5229914 (SAMEA7472219)	Klebsiella pneumoniae	Y	GNB	39	O1v2	KL62	alive	LOS			5	2	2	0	1	1	2	1	2	0	0	0	2	0	1	0	0	0	0	1	1	0	0	0	0	0	1	0	0	0	0	0	0	0
ES	ESI-B0800	ESI-BB0800-I1	ERX4785303	ERR4920394	ERS5229915 (SAMEA7472220)	Klebsiella pneumoniae	Y	GNB	37	O4	KL15	alive	LOS			6	6	3	1	2	1	1	0	1	0	0	0	0	0	1	1	0	0	0	0	1	1	0	0	0	0	0	1	1	1	0	0	1	0
ES	ESI-B0983	ESI-BB0983-I2	ERX4785304	ERR4920395	ERS5229918 (SAMEA7472223)	Klebsiella pneumoniae	Y	GNB	218	O2v2	KL57	untraceable	EOS			5	3	2	0	1	1	1	1	1	0	0	0	0	0	1	0	0	0	0	0	0	1	0	0	0	0	4	0	0	1	0	0	0	0
ES	ESI-B1044B	ESI-BB1044b-I1	ERX4785305	ERR4920396	ERS5229920 (SAMEA7472225)	Klebsiella pneumoniae	Y	GNB	37	O4	KL15	alive	EOS			6	4	3	1	2	1	1	1	1	0	0	0	0	0	1	1	0	0	0	0	1	1	0	0	0	0	0	1	1	0	0	0	0	0
ES	ESI-B1076	ESI-BB1076-I1	ERX4785306	ERR4920397	ERS5229921 (SAMEA7472226)	Klebsiella pneumoniae	Y	GNB	985	O1v2	KL39	alive	EOS			3	4	3	0	1	0	1	1	1	0	0	0	2	0	1	0	0	0	0	0	0	0	0	0	0	0	1	1	1	0	0	0	0	0
ES	ESI-B1268	ESI-BB1268-I1	ERX4785307	ERR4920398	ERS5229922 (SAMEA7472227)	Klebsiella pneumoniae	Y	GNB	985	O1v2	KL39	alive	EOS			4	3	3	0	1	0	1	1	1	0	0	0	2	0	1	0	0	0	0	0	0	0	0	0	0	0	1	1	1	0	0	0	0	0
ES	ESI-B1317A	ESI-BB1317a-I1	ERX4785308	ERR4920399	ERS5229923 (SAMEA7472228)	Klebsiella pneumoniae	Y	GNB	985	O1v2	KL39	alive	LOS			4	5	3	0	1	0	1	1	1	0	0	0	2	0	1	0	0	0	0	0	0	0	0	0	0	0	1	1	0	0	0	0	0	0
ES	ESI-B1341A	ESI-BB1341a-I1	ERX4785309	ERR4920400	ERS5229924 (SAMEA7472229)	Klebsiella pneumoniae	Y	GNB	35	O1/O2v2	KL108	alive	LOS			4	4	2	0	0	1	1	1	1	0	0	1	1	0	1	0	0	0	0	0	0	1	0	0	0	0	0	1	1	0	0	0	0	0
ES	ESI-B1344B	ESI-BB1344b-I1	ERX4785310	ERR4920401	ERS5229926 (SAMEA7472231)	Klebsiella pneumoniae	Y	GNB	985	O1v2	KL39	deceased	EOS			4	5	3	0	1	0	1	1	1	0	0	0	2	0	1	0	0	0	0	0	0	0	0	0	0	0	1	1	0	0	0	0	0	0
ES	ESI-B1384A	ESI-BB1384a-I1	ERX4785311	ERR4920402	ERS5229927 (SAMEA7472232)	Klebsiella pneumoniae	Y	GNB	35	O1v2	KL108	alive	EOS			4	4	2	0	0	1	2	1	2	0	0	1	1	0	1	0	0	0	0	0	0	1	0	0	0	0	0	1	1	0	0	0	0	0
ES	ESI-B1401	ESI-BB1401-I1	ERX4785312	ERR4920403	ERS5229929 (SAMEA7472234)	Klebsiella pneumoniae	Y	GNB	35	O1/O2v2	KL108	alive	LOS			1	3	2	0	0	1	2	0	1	0	0	1	1	0	1	0	0	0	0	0	0	1	0	0	0	0	0	0	1	0	0	0	0	0
ES	ESI-B1437A	ESI-BB1437a-I1	ERX4785313	ERR4920404	ERS5229930 (SAMEA7472235)	Klebsiella pneumoniae	Y	GNB	37	O4	KL15	deceased	EOS			6	6	3	1	3	1	1	1	1	0	0	0	0	0	1	1	0	0	0	0	1	1	0	0	0	0	0	1	1	1	0	0	1	0
ES	ESI-B1439	ESI-BB1439-I1	ERX4785314	ERR4920405	ERS5229931 (SAMEA7472236)	Klebsiella pneumoniae	Y	GNB	35	O1v2	KL108	deceased	EOS			1	4	2	0	0	1	2	0	1	0	0	1	1	0	1	0	0	0	0	0	0	0	0	0	0	0	0	1	1	0	0	0	0	0
ES	ESI-B1441B	ESI-BB1441b-I1	ERX4785315	ERR4920406	ERS5229932 (SAMEA7472237)	Klebsiella pneumoniae	Y	GNB	37	O4	KL15	alive	EOS			5	5	3	1	3	1	1	1	1	0	0	0	0	0	0	1	0	0	0	0	0	1	0	0	0	0	0	1	1	1	0	0	1	0
ES	ESI-B1464	ESI-BB1464-I1	ERX4785316	ERR4920407	ERS5229933 (SAMEA7472238)	Klebsiella pneumoniae	Y	GNB	37	O4	KL15	alive	EOS			5	6	3	1	3	1	0	1	1	0	0	0	0	0	1	1	0	0	0	0	1	1	0	0	0	0	0	1	1	1	0	0	1	0
ES	ESI-B1502	ESI-BB1502-I1	ERX4785317	ERR4920408	ERS5229934 (SAMEA7472239)	Klebsiella pneumoniae	Y	GNB	37	O4	KL15	alive	EOS			6	6	3	1	3	1	1	1	1	0	0	0	0	0	1	1	0	0	0	0	1	1	0	0	0	0	0	1	1	1	0	0	1	0
ES	ESI-B1509	ESI-BB1509-I1	ERX4785318	ERR4920409	ERS5229935 (SAMEA7472240)	Klebsiella pneumoniae	Y	GNB	37	O4	KL15	alive	EOS			5	4	3	1	3	1	1	1	1	0	0	0	0	0	1	1	0	0	0	0	1	1	0	0	0	0	0	1	1	0	0	0	0	0
ES	ESI-B1540	ESI-BB1540-I1	ERX4785319	ERR4920410	ERS5229936 (SAMEA7472241)	Klebsiella pneumoniae	Y	GNB	35	O1v2	KL108	alive	EOS			3	4	2	0	0	1	1	0	1	0	0	1	1	0	1	0	0	0	0	0	0	1	0	0	0	0	0	0	1	0	0	0	0	0
ES	ESI-B1542	ESI-BB1542-I1	ERX4785320	ERR4920411	ERS5229937 (SAMEA7472242)	Klebsiella pneumoniae	Y	GNB	37	O4	KL15	alive	EOS			6	6	3	1	3	1	1	0	1	0	0	0	0	0	1	1	0	0	0	0	0	1	0	0	0	0	0	0	1	1	0	0	1	0
ES	ESI-B1551	ESI-BB1551-I1	ERX4785321	ERR4920412	ERS5229938 (SAMEA7472243)	Klebsiella pneumoniae	Y	GNB	37	O4	KL15	alive	EOS			5	2	3	1	3	1	1	0	1	0	0	0	0	0	1	1	0	0	0	0	1	1	0	0	0	0	0	0	1	0	0	0	0	0
ES	ESI-B1683	ESI-BB1683-I1	ERX4785322	ERR4920413	ERS5229939 (SAMEA7472244)	Klebsiella pneumoniae	Y	GNB	37	O4	KL15	alive	EOS			6	6	3	1	3	1	1	1	1	0	0	0	0	0	1	1	0	0	0	0	1	1	0	0	0	0	0	1	1	1	0	0	1	0
ES	ESI-B1691	ESI-BB1691-I1	ERX4785323	ERR4920414	ERS5229940 (SAMEA7472245)	Klebsiella pneumoniae	Y	GNB	37	O4	KL15	alive	EOS			6	4	3	1	2	1	1	1	1	0	0	0	0	0	1	1	0	0	0	0	1	1	0	0	0	0	0	1	1	0	0	0	0	0
ES	ESI-B1715	ESI-BB1715-I1	ERX4785324	ERR4920415	ERS5229941 (SAMEA7472246)	Klebsiella pneumoniae	Y	GNB	37	O4	KL15	alive	LOS			5	3	3	1	2	1	1	1	1	0	0	0	0	0	1	1	0	0	0	0	1	1	0	0	0	0	0	1	1	0	0	0	0	0
ES	ESI-B1843A	ESI-BB1843a-I1	ERX4785325	ERR4920416	ERS5229942 (SAMEA7472247)	Klebsiella pneumoniae	Y	GNB	35	O1v2	KL108	alive	EOS			3	4	2	0	1	1	1	1	2	0	0	0	1	0	1	0	0	0	0	0	0	1	0	0	0	0	0	0	1	0	0	0	0	0
ES	ESI-B1942A	ESI-BB1942a-I1	ERX4785326	ERR4920417	ERS5229943 (SAMEA7472248)	Klebsiella pneumoniae	Y	GNB	35	O1v2	KL108	alive	EOS			1	5	2	0	0	1	1	1	1	0	0	0	1	0	1	0	0	0	0	0	0	1	0	0	0	0	0	1	1	0	0	0	0	0
ES	ESI-B1942B	ESI-BB1942b-I1	ERX4785327	ERR4920418	ERS5229944 (SAMEA7472249)	Klebsiella pneumoniae	Y	GNB	35	O1v2	KL108	alive	EOS			1	5	2	0	0	0	0	0	1	0	0	1	1	0	1	0	0	0	0	0	0	0	0	0	0	0	0	1	1	0	0	0	0	0
ES	ESO-B0135	ESO-BB0135-I1	ERX4785328	ERR4920419	ERS5229945 (SAMEA7472250)	Klebsiella pneumoniae	Y	GNB	35	O1v2	KL108	alive	LOS			4	3	2	0	1	1	2	1	2	0	0	1	1	0	1	0	0	0	0	0	0	1	0	0	0	0	0	1	0	0	0	0	0	0
ES	ESO-B1049B	ESO-BB1049b-I1	ERX4785329	ERR4920420	ERS5229947 (SAMEA7472252)	Klebsiella pneumoniae	Y	GNB	218	O2v2	KL57	untraceable	EOS			5	3	2	0	2	1	1	1	1	0	0	0	1	0	1	0	0	0	0	0	0	1	0	0	0	0	4	1	0	0	0	0	0	0
ES	ESO-B1409	ESO-BB1409-I1	ERX4785330	ERR4920421	ERS5229949 (SAMEA7472254)	Klebsiella pneumoniae	Y	GNB	37	O4	KL15	untraceable	EOS			6	3	3	1	3	1	1	1	1	0	0	0	0	0	1	1	0	0	0	0	1	1	0	0	0	0	0	1	1	0	0	0	0	0
ES	ESO-B1561	ESO-BB1561-I1	ERX4785331	ERR4920422	ERS5229951 (SAMEA7472256)	Klebsiella pneumoniae	Y	GNB	37	O4	KL15	alive	EOS			5	5	2	1	3	1	0	1	1	0	0	0	0	0	1	1	0	0	0	0	0	1	0	0	0	0	0	1	1	1	0	0	0	0
ES	ESO-B1812	ESO-BB1812-I1	ERX4785332	ERR4920423	ERS5229952 (SAMEA7472257)	Klebsiella pneumoniae	Y	GNB	37	O4	KL15	untraceable	EOS			6	4	3	1	3	1	1	0	1	0	0	0	0	0	1	1	0	0	0	0	1	1	0	0	0	0	0	0	1	0	0	0	0	0
ES	ESO-B1839A	ESO-BB1839a-I1	ERX4785333	ERR4920424	ERS5229953 (SAMEA7472258)	Klebsiella pneumoniae	Y	GNB	37	O4	KL15	alive	EOS			6	5	3	1	3	1	0	1	1	0	0	0	0	0	1	1	0	0	0	0	1	1	0	0	0	0	0	1	1	0	0	0	0	0
ES	ESO-B1839B	ESO-BB1839b-I1	ERX4785334	ERR4920425	ERS5229954 (SAMEA7472259)	Klebsiella pneumoniae	Y	GNB	35	O1/O2v2	KL108	alive	EOS			4	5	2	0	0	1	2	1	2	0	0	1	1	0	1	0	0	0	0	0	0	1	0	0	0	0	0	1	1	0	0	0	0	0
ES	ESO-B1869	ESO-BB1869-I1	ERX4785335	ERR4920426	ERS5229955 (SAMEA7472260)	Klebsiella pneumoniae	Y	GNB	35	O1v2	KL108	alive	LOS			3	6	2	0	1	1	1	1	2	0	0	0	1	0	1	0	0	0	0	0	0	0	0	0	0	0	0	1	1	1	0	0	0	0
ES	ESO-B1890	ESO-BB1890-I1	ERX4785336	ERR4920427	ERS5229956 (SAMEA7472261)	Klebsiella pneumoniae	Y	GNB	35	O1v2	KL108	alive	EOS			4	4	2	0	1	1	2	1	2	0	1	1	1	0	1	0	0	0	0	0	0	1	0	0	0	0	0	1	1	0	0	0	0	0
ES	ESO-B1948	ESO-BB1948-I1	ERX4785337	ERR4920428	ERS5229957 (SAMEA7472262)	Klebsiella pneumoniae	Y	GNB	35	O1v2	KL108	untraceable	EOS			1	4	2	0	0	1	1	0	1	0	0	0	1	0	1	0	0	0	0	0	0	0	0	0	0	0	0	1	1	0	0	0	0	0
ES	ESO-B2005	ESO-BB2005-I1	ERX4785338	ERR4920429	ERS5229958 (SAMEA7472263)	Klebsiella pneumoniae	Y	GNB	35	O1/O2v2	KL108	untraceable	EOS			4	4	2	0	0	1	2	1	2	0	0	1	1	0	1	0	0	0	0	0	0	1	0	0	0	0	0	0	1	0	0	0	0	0
ES	ESO-B2023B	ESO-BB2023b-I1	ERX4785339	ERR4920430	ERS5229959 (SAMEA7472264)	Klebsiella pneumoniae	Y	GNB	35	O1v2	KL108	alive	EOS			2	6	2	0	1	1	2	1	2	0	0	1	1	0	1	0	0	0	0	0	0	1	0	0	0	0	0	1	1	1	0	0	1	0
ES	ESS-B0025	ESS-BB0025-I1	ERX4785340	ERR4920431	ERS5229960 (SAMEA7472265)	Klebsiella pneumoniae	Y	GNB	35	O1v2	KL108	alive	LOS			3	5	2	0	0	1	2	1	2	0	0	1	1	0	1	0	0	0	0	0	0	1	0	0	0	0	0	1	1	0	0	0	0	0
ES	ESS-B0059B	ESS-BB0059b-I1	ERX4785341	ERR4920432	ERS5229962 (SAMEA7472267)	Klebsiella pneumoniae	Y	GNB	45	O2v1	KL24	alive	EOS			4	3	3	0	1	0	1	1	1	0	0	1	0	0	1	0	0	0	0	0	0	0	0	0	0	0	0	1	1	0	0	0	0	0
ES	ESS-B0062	ESS-BB0062-I1	ERX4785342	ERR4920433	ERS5229963 (SAMEA7472268)	Klebsiella pneumoniae	Y	GNB	45	O2v1	KL24	alive	EOS			4	4	3	0	1	0	1	1	1	0	0	1	0	0	1	0	0	0	0	0	0	0	0	0	0	0	1	0	1	0	0	0	0	0
ES	ESS-B0071	ESS-BB0071-I1	ERX4785343	ERR4920434	ERS5229965 (SAMEA7472270)	Klebsiella pneumoniae	Y	GNB	101	O1v2	KL106	deceased	LOS			3	2	2	0	1	1	2	0	1	0	0	0	2	1	1	0	0	0	0	0	1	0	0	0	0	0	1	0	1	0	0	0	1	0
ES	ESS-B0112B	ESS-BB0112b-I1	ERX4785344	ERR4920435	ERS5229968 (SAMEA7472273)	Klebsiella pneumoniae	Y	GNB	218	O2v2	KL57	deceased	EOS			4	5	3	0	1	0	1	1	1	0	0	0	1	0	1	0	0	0	0	0	0	0	0	0	0	0	1	1	1	0	0	0	0	0
ES	ESS-B0119	ESS-BB0119-I1	ERX4785345	ERR4920436	ERS5229971 (SAMEA7472276)	Klebsiella pneumoniae	Y	GNB	218	O2v2	KL57	deceased	EOS			5	4	2	0	2	1	1	0	1	0	0	0	1	0	1	0	0	0	0	0	0	1	0	0	0	0	4	1	1	1	0	0	0	1
ES	ESS-B0134	ESS-BB0134-I1	ERX4785346	ERR4920437	ERS5229972 (SAMEA7472277)	Klebsiella pneumoniae	Y	GNB	35	O1v2	KL108	deceased	EOS			3	4	2	0	1	1	2	1	2	0	0	1	1	0	1	0	0	0	0	0	0	1	0	0	0	0	4	1	1	0	0	0	0	0
ES	ESS-B0135	ESS-BB0135r-I	ERX4785347	ERR4920438	ERS5229973 (SAMEA7472278)	Klebsiella pneumoniae	Y	GNB	35	O1v2	KL108	alive	EOS			4	6	2	0	1	1	2	1	2	0	0	1	1	0	1	0	0	0	0	0	0	1	0	0	0	0	0	1	1	1	0	0	0	0
ES	ESS-B0139	ESS-BB0139-I1	ERX4785348	ERR4920439	ERS5229974 (SAMEA7472279)	Klebsiella pneumoniae	Y	GNB	35	O1v2	KL108	alive	EOS			2	5	2	0	0	1	0	1	2	0	0	0	1	0	1	0	0	0	0	0	0	1	0	0	0	0	0	1	1	1	0	0	1	0
ES	ESS-B0249	ESS-BB0249-I1	ERX4785349	ERR4920440	ERS5229980 (SAMEA7472285)	Klebsiella pneumoniae	Y	GNB	39	O1v2	KL62	alive	EOS			6	3	2	0	4	1	2	1	3	0	0	0	2	0	1	0	0	0	0	1	1	1	0	0	0	0	0	1	1	0	0	0	0	0
ES	ESS-B0254	ESS-BB0254-I1	ERX4785350	ERR4920441	ERS5229981 (SAMEA7472286)	Klebsiella pneumoniae	Y	GNB	985	O1v2	KL39	alive	LOS			4	4	3	0	1	0	1	1	1	0	0	0	2	0	1	0	0	0	0	0	0	0	0	0	0	0	1	1	0	1	0	0	0	0
ES	ESS-B0259	ESS-BB0259-I1	ERX4785351	ERR4920442	ERS5229982 (SAMEA7472287)	Klebsiella pneumoniae	Y	GNB	35	O1v2	KL108	alive	LOS			4	5	2	0	1	1	2	1	2	0	0	1	1	0	1	0	0	0	0	0	0	1	0	0	0	0	1	1	1	0	0	0	0	0
ES	ESS-B0272	ESS-BB0272-I1	ERX4785352	ERR4920443	ERS5229983 (SAMEA7472288)	Klebsiella pneumoniae	Y	GNB	218	O2v2	KL57	deceased	EOS			5	3	2	0	3	1	1	1	1	0	0	0	1	0	1	0	0	0	0	0	0	1	0	0	0	0	0	1	1	1	0	0	0	0
ES	ESS-B0280	ESS-BB0280-I1	ERX4785353	ERR4920444	ERS5229984 (SAMEA7472289)	Klebsiella pneumoniae	Y	GNB	37	O4	KL15	alive	EOS			6	3	3	1	3	0	1	0	1	0	0	0	0	0	1	1	0	0	0	0	1	1	0	0	0	0	0	1	1	0	0	0	0	0
ES	ESS-B0304A	ESS-BB0304a-I1	ERX4785354	ERR4920445	ERS5229987 (SAMEA7472292)	Klebsiella pneumoniae	Y	GNB	218	O2v2	KL57	alive	EOS			4	4	3	0	1	0	1	1	1	0	0	0	1	0	1	0	0	0	0	0	0	0	0	0	0	0	0	1	1	1	0	0	0	1
ES	ESS-B0311	ESS-BB0311-I1	ERX4785355	ERR4920446	ERS5229988 (SAMEA7472293)	Klebsiella pneumoniae	Y	GNB	391	O1v2	KL30	deceased	EOS			4	4	3	1	1	0	1	0	1	0	0	1	0	0	1	0	0	0	0	0	0	0	0	0	0	0	0	1	1	0	0	0	0	0
ES	ESS-B0315	ESS-BB0315-I1	ERX4785356	ERR4920447	ERS5229989 (SAMEA7472294)	Klebsiella pneumoniae	Y	GNB	218	O2v2	KL57	alive	LOS			5	4	2	0	2	1	1	1	1	0	0	0	1	0	1	0	0	0	0	0	0	1	0	0	0	0	0	1	1	1	0	0	0	1
ES	ESS-B0371	ESS-BB0371-I1	ERX4785357	ERR4920448	ERS5229990 (SAMEA7472295)	Klebsiella pneumoniae	Y	GNB	218	O2v2	KL57	deceased	EOS			5	6	2	0	2	1	1	1	1	0	0	0	1	0	0	0	0	0	0	0	0	1	0	0	0	0	4	1	1	0	0	0	0	0
ES	ESS-B0373	ESS-BB0373-I1	ERX4785358	ERR4920449	ERS5229991 (SAMEA7472296)	Klebsiella pneumoniae	Y	GNB	985	O1v2	KL39	alive	EOS			4	4	3	0	1	0	1	1	1	0	0	0	2	0	1	0	0	0	0	0	0	0	0	0	0	0	1	1	0	1	0	0	0	0
ES	ESS-B0374B	ESS-BB0374b-I1	ERX4785359	ERR4920450	ERS5229992 (SAMEA7472297)	Klebsiella pneumoniae	Y	GNB	218	O2v2	KL57	deceased	ND			4	2	2	0	3	1	1	1	1	0	0	0	1	0	1	0	0	0	0	0	0	1	0	0	0	0	4	0	0	0	0	0	0	0
ES	ESS-B0383	ESS-BB0383-I1	ERX4785360	ERR4920451	ERS5229995 (SAMEA7472300)	Klebsiella pneumoniae	Y	GNB	218	O2v2	KL57	alive	EOS			5	2	2	0	3	1	1	1	1	0	0	0	1	0	1	0	0	0	0	0	0	1	0	0	0	0	4	0	0	0	0	0	0	0
ES	ESS-B0400	ESS-BB0400-I1	ERX4785361	ERR4920452	ERS5229996 (SAMEA7472301)	Klebsiella pneumoniae	Y	GNB	985	O1v2	KL39	alive	EOS			4	6	3	0	1	0	1	1	1	0	0	0	2	0	1	0	0	0	0	0	0	0	0	0	0	0	1	1	1	0	0	0	0	0
ES	ESS-B0405	ESS-BB0405-I1	ERX4785362	ERR4920453	ERS5229997 (SAMEA7472302)	Klebsiella pneumoniae	Y	GNB	37	O4	KL15	untraceable	LOS			5	4	3	0	2	1	0	1	1	0	0	0	0	0	1	1	0	0	0	0	1	1	0	0	0	0	1	0	1	0	0	0	0	0
ES	ESS-B0408	ESS-BB0408-I1	ERX4785363	ERR4920454	ERS5229998 (SAMEA7472303)	Klebsiella pneumoniae	Y	GNB	985	O1v2	KL39	untraceable	EOS			4	6	3	0	1	0	1	1	1	0	0	0	2	0	1	0	0	0	0	0	0	0	0	0	0	0	0	1	1	0	0	0	0	0
ES	ESS-B0418	ESS-BB0418-I1	ERX4785364	ERR4920455	ERS5229999 (SAMEA7472304)	Klebsiella pneumoniae	Y	GNB	35	O1/O2v2	KL108	untraceable	LOS			3	5	2	0	0	1	1	0	2	0	0	1	1	0	1	0	0	0	0	0	0	1	0	0	0	0	1	1	1	0	0	0	0	0
ES	ESS-B0419	ESS-BB0419-I1	ERX4785365	ERR4920456	ERS5230000 (SAMEA7472305)	Klebsiella pneumoniae	Y	GNB	35	O1/O2v2	KL108	alive	EOS			4	6	2	0	1	1	2	1	2	0	0	1	1	0	1	0	0	0	0	0	0	1	0	0	0	0	0	1	1	1	0	0	0	0
ES	ESS-B0422	ESS-BB0422-I1	ERX4785366	ERR4920457	ERS5230001 (SAMEA7472306)	Klebsiella pneumoniae	Y	GNB	35	O1v2	KL108	untraceable	LOS			2	6	2	0	0	1	2	0	2	0	0	1	1	0	1	0	0	0	0	0	0	1	0	0	0	0	0	1	1	1	0	0	0	0
ES	ESS-B0424	ESS-BB0424-I1	ERX4785367	ERR4920458	ERS5230002 (SAMEA7472307)	Klebsiella pneumoniae	Y	GNB	35	O1v2	KL108	deceased	EOS			3	5	2	0	1	1	1	1	2	0	0	1	1	0	1	0	0	0	0	0	0	1	0	0	0	0	0	1	1	0	0	0	0	0
ES	ESS-B0425	ESS-BB0425-I1	ERX4785368	ERR4920459	ERS5230003 (SAMEA7472308)	Klebsiella pneumoniae	Y	GNB	35	O1/O2v2	KL108	untraceable	EOS			4	6	2	0	0	1	2	1	2	0	1	1	1	0	1	0	0	0	0	0	0	1	0	0	0	0	0	0	1	1	0	0	0	0
ES	ESS-B0428	ESS-BB0428-I1	ERX4785369	ERR4920460	ERS5230005 (SAMEA7472310)	Klebsiella pneumoniae	Y	GNB	35	O1v2	KL108	deceased	EOS			4	6	2	0	1	1	2	1	2	0	0	1	1	0	1	0	0	0	0	0	0	1	0	0	0	0	0	1	1	1	0	0	0	0
ES	ESS-B0434	ESS-BB0434-I1	ERX4785370	ERR4920461	ERS5230007 (SAMEA7472312)	Klebsiella pneumoniae	Y	GNB	37	O4	KL15	alive	LOS			6	3	3	1	2	1	1	1	1	0	0	0	0	0	1	1	0	0	0	0	1	1	0	0	0	0	0	0	1	0	0	0	0	0
ES	ESS-B0437	ESS-BB0437-I1	ERX4785371	ERR4920462	ERS5230008 (SAMEA7472313)	Klebsiella pneumoniae	Y	GNB	35	O1v2	KL108	alive	EOS			3	5	2	0	0	1	2	1	2	0	0	1	1	0	1	0	0	0	0	0	0	1	0	0	0	0	0	1	1	0	0	0	0	0
ES	ESS-B0439	ESS-BB0439-I1	ERX4785372	ERR4920463	ERS5230009 (SAMEA7472314)	Klebsiella pneumoniae	Y	GNB	37	O4	KL15	untraceable	LOS			6	3	3	1	3	1	1	1	1	0	0	0	0	0	1	1	0	0	0	0	1	1	0	0	0	0	0	0	1	0	0	0	0	0
ES	ESS-B0442	ESS-BB0442-I1	ERX4785373	ERR4920464	ERS5230011 (SAMEA7472316)	Klebsiella pneumoniae	Y	GNB	37	O4	KL15	untraceable	LOS			6	4	3	1	3	1	1	1	1	0	0	0	0	0	1	1	0	0	0	0	1	1	0	0	0	0	0	0	1	1	0	0	0	1
ES	ESS-B0444	ESS-BB0444-I1	ERX4785374	ERR4920465	ERS5230012 (SAMEA7472317)	Klebsiella pneumoniae	Y	GNB	37	O4	KL15	alive	EOS			5	4	3	1	3	1	1	0	1	0	0	0	0	0	1	1	0	0	0	0	0	1	0	0	0	0	0	0	1	1	0	0	0	0
ES	ESS-B0445	ESS-BB0445-I1	ERX4785375	ERR4920466	ERS5230013 (SAMEA7472318)	Klebsiella pneumoniae	Y	GNB	37	O4	KL15	alive	LOS			6	6	3	1	3	1	1	1	1	0	0	0	0	0	1	1	0	0	0	0	1	1	0	0	0	0	0	1	1	1	0	0	1	0
ES	ESS-B0456	ESS-BB0456-I1	ERX4785376	ERR4920467	ERS5230014 (SAMEA7472319)	Klebsiella pneumoniae	Y	GNB	35	O1/O2v2	KL108	untraceable	EOS			3	4	2	0	0	1	2	1	2	0	0	1	1	0	1	0	0	0	0	0	0	1	0	0	0	0	0	1	1	0	0	0	1	0
ES	ESS-B0460B	ESS-BB0460b-I1	ERX4785377	ERR4920468	ERS5230015 (SAMEA7472320)	Klebsiella pneumoniae	Y	GNB	37	O4	KL15	alive	EOS			6	6	3	1	3	1	1	1	1	0	0	0	0	0	1	1	0	0	0	0	1	1	0	0	0	0	0	1	1	0	0	0	0	0
ES	ESS-B0463	ESS-BB0463-I2	ERX4785378	ERR4920469	ERS5230016 (SAMEA7472321)	Klebsiella pneumoniae	Y	GNB	37	O4	KL15	untraceable	EOS			6	3	3	1	1	1	1	1	1	0	0	0	0	0	1	1	0	0	0	0	1	1	0	0	0	0	0	0	1	0	0	0	0	0
ES	ESS-B0469	ESS-BB0469-I1	ERX4785379	ERR4920470	ERS5230017 (SAMEA7472322)	Klebsiella pneumoniae	Y	GNB	37	O4	KL15	untraceable	EOS			6	4	3	1	2	0	0	1	1	0	0	0	0	0	1	1	0	0	0	0	1	1	0	0	0	0	0	1	0	1	0	0	0	0
ES	ESS-B0482A	ESS-BB0482a-I1	ERX4785380	ERR4920471	ERS5230018 (SAMEA7472323)	Klebsiella pneumoniae	Y	GNB	37	O4	KL15	untraceable	LOS			6	4	3	1	3	1	1	1	1	0	0	0	0	0	1	1	0	0	0	0	1	1	0	0	0	0	0	1	0	0	0	0	0	0
ES	ESS-B0490	ESS-BB0490-I1	ERX4785381	ERR4920472	ERS5230020 (SAMEA7472325)	Klebsiella pneumoniae	Y	GNB	35	O1/O2v2	KL108	alive	LOS			4	5	2	0	1	1	2	1	2	0	0	1	1	0	1	0	0	0	0	0	0	1	0	0	0	0	0	1	1	0	0	0	0	0
ES	ESS-B0490	ESS-BB0490-I2	ERX4785382	ERR4920473	ERS5230021 (SAMEA7472326)	Klebsiella pneumoniae	Y	GNB	37	O4	KL15	alive	EOS			5	4	3	1	3	1	1	1	1	0	0	0	0	1	1	1	0	0	0	0	1	1	0	0	0	0	0	1	1	1	0	0	0	0
ES	ESS-B0496	ESS-BB0496-I	ERX4785383	ERR4920474	ERS5230022 (SAMEA7472327)	Klebsiella pneumoniae	Y	GNB	35	O1v2	KL108	alive	LOS			1	4	1	0	0	1	0	0	2	0	0	0	1	0	1	0	0	0	0	0	0	1	0	0	0	0	0	1	1	0	0	0	0	0
ES	ESS-B0501	ESS-BB0501-I1	ERX4785384	ERR4920475	ERS5230023 (SAMEA7472328)	Klebsiella pneumoniae	Y	GNB	37	O4	KL15	untraceable	LOS			6	2	3	1	3	1	1	1	1	0	0	0	0	0	1	1	0	0	0	0	1	1	0	0	0	0	0	0	0	0	0	0	0	0
ES	ESS-B0515A	ESS-BB0515a-I1	ERX4785385	ERR4920476	ERS5230024 (SAMEA7472329)	Klebsiella pneumoniae	Y	GNB	35	O1v2	KL108	alive	EOS			3	4	2	0	0	1	2	1	2	0	0	1	1	0	1	0	0	0	0	0	0	1	0	0	0	0	0	1	1	0	0	0	0	0
ES	ESS-B0519B	ESS-BB0519b-2	ERX4785386	ERR4920477	ERS5230025 (SAMEA7472330)	Klebsiella pneumoniae	Y	GNB	35	O1/O2v2	KL108	alive	LOS			4	3	2	0	0	1	2	0	2	0	0	1	1	0	1	0	0	0	0	0	0	1	0	0	0	0	0	0	1	0	0	0	0	0
ES	ESS-B0523A	ESS-BB0523a-2-I1	ERX4785387	ERR4920478	ERS5230026 (SAMEA7472331)	Klebsiella pneumoniae	Y	GNB	35	O1v2	KL108	alive	EOS			3	4	2	0	0	1	1	0	2	0	0	1	1	0	1	0	0	0	0	0	0	1	0	0	0	0	0	1	1	0	0	0	0	0
ES	ESS-B0531A	ESS-BB0531a-I1	ERX4785388	ERR4920479	ERS5230027 (SAMEA7472332)	Klebsiella pneumoniae	Y	GNB	25	O1/O2v2	KL2	alive	EOS			5	5	2	0	3	1	0	1	1	0	0	0	0	0	1	0	0	0	0	0	0	1	0	0	0	0	0	1	1	1	0	0	1	0
ES	ESS-B0539	ESS-BB0539-I1	ERX4785389	ERR4920480	ERS5230028 (SAMEA7472333)	Klebsiella pneumoniae	Y	GNB	35	O1v2	KL108	alive	LOS			3	4	2	0	1	1	2	1	2	0	0	1	1	0	1	0	0	0	0	0	0	1	0	0	0	0	0	1	1	0	0	0	0	0
ES	ESS-B0547A	ESS-BB0547a-I1	ERX4785390	ERR4920481	ERS5230029 (SAMEA7472334)	Klebsiella pneumoniae	Y	GNB	17	O2v2	KL112	alive	EOS			4	6	3	0	1	0	1	0	1	0	0	0	1	0	0	0	0	0	0	0	0	1	0	0	0	0	0	1	1	1	0	0	1	0
ES	ESS-B0556	ESS-BB0556-I1	ERX4785391	ERR4920482	ERS5230030 (SAMEA7472335)	Klebsiella pneumoniae	Y	GNB	35	O1v2	KL108	alive	LOS			4	4	2	0	0	1	1	0	2	0	0	1	1	0	1	0	0	0	0	0	0	0	0	0	0	0	1	1	1	0	0	0	0	0
ES	ESS-B0557	ESS-BB0557-I1	ERX4785392	ERR4920483	ERS5230031 (SAMEA7472336)	Klebsiella pneumoniae	Y	GNB	35	O1/O2v2	KL108	deceased	EOS			3	6	2	0	1	1	0	1	2	0	0	1	1	0	1	0	0	0	0	0	0	1	0	0	0	0	0	1	1	1	0	0	1	0
ES	ESS-B0567	ESS-BB0567-I1	ERX4785393	ERR4920484	ERS5230032 (SAMEA7472337)	Klebsiella pneumoniae	Y	GNB	35	O1v2	KL108	alive	EOS			1	4	2	0	0	1	1	0	1	0	0	0	1	0	1	0	0	0	0	0	0	0	0	0	0	0	0	1	1	0	0	0	0	0
ES	ESS-B0577	ESS-BB0577-2-I1	ERX4785394	ERR4920485	ERS5230033 (SAMEA7472338)	Klebsiella pneumoniae	Y	GNB	35	O1v2	KL108	alive	EOS			1	5	2	0	0	1	2	0	2	0	0	1	1	0	1	0	0	0	0	0	0	1	0	0	0	0	0	1	1	1	0	0	1	0
IN	IN-B15	IN-BB15-I	ERX4785395	ERR4920486	ERS5230037 (SAMEA7472342)	Klebsiella pneumoniae	Y	GNB	967	O1v2	KL18	deceased	LOS	blaNDM-1		4	6	3	2	0	0	1	1	1	0	0	0	1	0	0	1	0	0	0	0	0	0	0	0	0	0	0	1	1	1	0	0	0	0
IN	IN-B43	IN-BB43-I	ERX4785396	ERR4920487	ERS5230040 (SAMEA7472345)	Klebsiella pneumoniae	Y	GNB	15	O2v2	KL2	untraceable	LOS	blaNDM-1		3	7	3	2	0	0	1	1	1	0	0	0	1	0	0	1	0	0	0	0	0	0	0	0	0	0	1	0	1	0	0	0	0	0
IN	IN-B434	IN-BB434-I	ERX4785397	ERR4920488	ERS5230043 (SAMEA7472348)	Klebsiella pneumoniae	Y	GNB	25	O1v2	KL18	untraceable	LOS	blaNDM-1	blaOXA-181	6	5	2	1	1	0	1	1	1	0	1	0	2	0	1	0	0	0	1	0	0	0	0	3	0	0	0	1	1	1	0	0	1	0
IN	IN-B598	IN-BB598-I	ERX4785398	ERR4920489	ERS5230045 (SAMEA7472350)	Klebsiella pneumoniae	Y	GNB	15	O1v1	KL112	untraceable	LOS	blaNDM-1		4	4	2	2	1	0	1	0	0	0	1	0	2	1	1	0	0	0	0	0	0	0	0	0	0	0	0	0	1	0	0	0	0	0
IN	IN-B599	IN-BB599-I	ERX4785399	ERR4920490	ERS5230046 (SAMEA7472351)	Klebsiella pneumoniae	Y	GNB	2534	O1v1	KL62	deceased	LOS	blaNDM-1		1	2	3	0	0	0	0	0	0	0	0	0	1	0	1	0	0	0	0	0	0	0	0	0	0	0	1	0	0	0	0	0	0	0
NK	NK-B0235A	NK-BB0235a-I	ERX4785400	ERR4920491	ERS5230047 (SAMEA7472352)	Klebsiella pneumoniae	Y	GNB	340	O4	KL15	deceased	LOS			4	5	2	0	0	0	2	1	2	0	2	1	1	0	1	0	0	0	0	0	0	1	0	0	0	0	0	0	0	0	0	0	0	0
NK	NK-B0627	NK-BB0627-I	ERX4785401	ERR4920492	ERS5230050 (SAMEA7472355)	Klebsiella pneumoniae	Y	GNB	45	OL101	KL52	alive	EOS			3	4	2	1	0	0	1	0	1	0	0	0	1	0	1	0	0	0	0	0	1	0	0	0	0	0	1	0	0	0	0	0	1	0
NK	NK-B1094	NK-BB1094-I	ERX4785402	ERR4920493	ERS5230060 (SAMEA7472365)	Klebsiella pneumoniae	Y	GNB	4410	O1/O2v1	KL116	deceased	LOS	blaNDM-1		6	6	3	2	1	0	2	0	2	0	0	0	2	0	1	1	0	0	0	0	0	1	0	0	0	0	1	1	1	0	0	0	0	0
NK	NK-B1127	NK-BB1127-I	ERX4785403	ERR4920494	ERS5230063 (SAMEA7472368)	Klebsiella pneumoniae	Y	GNB	76	O3/O3a	KL31	deceased	LOS			0	4	2	0	0	0	0	0	0	0	0	0	0	0	0	0	0	0	0	0	0	0	0	0	0	0	0	1	0	0	0	0	0	0
NK	NK-B1137	NK-BB1137-I	ERX4785404	ERR4920495	ERS5230066 (SAMEA7472371)	Klebsiella pneumoniae	Y	GNB	76	O3/O3a	KL31	alive	LOS			0	5	2	0	0	0	1	0	0	0	0	0	0	0	0	0	0	0	0	0	0	0	1	0	0	0	0	1	1	1	0	0	0	1
NK	NK-B1145	NK-BB1145-I	ERX4785405	ERR4920496	ERS5230067 (SAMEA7472372)	Klebsiella pneumoniae	Y	GNB	45	OL101	KL52	alive	LOS			3	5	2	1	0	0	1	0	1	0	0	0	1	0	1	0	0	0	0	0	1	0	0	0	0	0	1	0	0	1	0	0	0	1
NK	NK-B1354	NK-BB1354-I	ERX4785406	ERR4920497	ERS5230075 (SAMEA7472380)	Klebsiella pneumoniae	Y	GNB	4408	O3b	KL46	alive	EOS			0	1	2	0	0	0	0	0	0	0	0	0	1	0	0	0	0	0	0	0	0	0	0	0	0	0	0	0	1	1	0	0	0	0
NK	NK-B1455	NK-BB1455-I	ERX4785407	ERR4920498	ERS5230084 (SAMEA7472389)	Klebsiella pneumoniae	Y	GNB	307	O2v2	KL102	alive	LOS			3	7	3	0	0	1	1	0	1	0	1	0	0	0	0	0	0	0	0	0	0	1	0	0	0	0	0	0	0	0	0	0	0	0
NK	NK-B1465	NK-BB1465-I	ERX4785408	ERR4920499	ERS5230085 (SAMEA7472390)	Klebsiella pneumoniae	Y	GNB	1035	O1v2	KL57	alive	EOS			0	3	2	0	0	0	0	0	0	0	0	0	2	0	1	0	0	0	0	0	0	0	0	0	0	0	0	1	0	0	0	0	0	0
NK	NK-B1495	NK-BB1495-I	ERX4785409	ERR4920500	ERS5230088 (SAMEA7472393)	Klebsiella pneumoniae	Y	GNB	815	O1/O2v1	KL13	alive	EOS			0	5	2	0	0	0	0	0	0	0	0	0	0	0	0	0	0	0	0	0	0	0	0	0	0	0	0	1	1	0	0	0	0	0
NK	NK-B1596	NK-BB1596-I	ERX4785410	ERR4920501	ERS5230093 (SAMEA7472398)	Klebsiella pneumoniae	Y	GNB	11	O4	KL15	untraceable	EOS	blaNDM-5		3	5	2	1	1	0	1	0	1	0	0	0	1	0	1	0	0	0	0	0	0	0	0	3	0	0	1	1	1	1	0	0	0	0
NK	NK-B1759	NK-BB1759-I1	ERX4785411	ERR4920502	ERS5230100 (SAMEA7472405)	Klebsiella pneumoniae	Y	GNB	133	O1v1	KL116	alive	EOS			4	4	2	0	1	0	1	1	2	0	0	1	0	0	0	1	0	0	0	0	0	1	0	0	0	0	0	1	1	0	0	0	0	0
NK	NK-B1887	NK-BB1887-I	ERX4785412	ERR4920503	ERS5230104 (SAMEA7472409)	Klebsiella pneumoniae	Y	GNB	592	O3b	KL57	deceased	EOS			0	3	2	0	0	0	0	0	0	0	0	0	0	0	0	1	0	0	0	0	0	0	0	0	0	0	3	0	0	0	0	0	0	0
NK	NK-B1919	NK-BB1919-I	ERX4785413	ERR4920504	ERS5230106 (SAMEA7472411)	Klebsiella pneumoniae	Y	GNB	592	O3b	KL57	deceased	LOS			0	5	2	0	0	0	0	0	0	0	0	0	0	0	0	1	0	0	0	0	0	0	0	0	0	0	3	0	0	0	0	0	0	0
NK	NK-B6114	NK-BB6114-I	ERX4785414	ERR4920505	ERS5230111 (SAMEA7472416)	Klebsiella pneumoniae	Y	GNB	39	O1v1	KL116	alive	EOS			2	2	3	0	1	0	2	1	1	0	0	0	0	0	0	0	0	0	0	0	0	0	0	0	0	0	0	0	0	0	0	0	0	0
NK	NK-B7051	NK-BB7051-I	ERX4785415	ERR4920506	ERS5230116 (SAMEA7472421)	Klebsiella pneumoniae	Y	GNB	4074	OL101	KL137	untraceable	LOS			0	4	2	0	0	0	0	0	0	0	0	0	1	0	1	0	0	0	0	0	0	1	0	0	0	0	0	1	0	0	0	0	0	0
NN	NN-B130	NN-BB130-I	ERX4785416	ERR4920507	ERS5230124 (SAMEA7472429)	Klebsiella pneumoniae	Y	GNB	464	O1v1	KL53	alive	LOS	blaNDM-7		2	6	3	0	1	0	1	1	0	0	1	0	1	0	1	1	0	0	0	0	0	0	0	3	0	0	1	0	0	0	0	0	0	0
NN	NN-B135	NN-BB135-I	ERX4785417	ERR4920508	ERS5230126 (SAMEA7472431)	Klebsiella pneumoniae	Y	GNB	464	O1v1	KL53	deceased	LOS	blaNDM-7		2	7	2	0	0	0	1	1	0	0	1	0	1	0	1	0	0	0	0	0	0	0	0	3	0	0	1	0	0	0	0	0	0	0
NN	NN-B146	NN-BB146-I	ERX4785418	ERR4920509	ERS5230128 (SAMEA7472433)	Klebsiella pneumoniae	Y	GNB	464	O1v1	KL53	alive	LOS	blaNDM-7		2	4	3	0	1	0	1	1	1	0	1	0	1	0	1	1	0	0	0	0	0	0	0	1	0	0	1	0	0	0	0	0	0	0
NN	NN-B153	NN-BB153-I	ERX4785419	ERR4920510	ERS5230129 (SAMEA7472434)	Klebsiella pneumoniae	Y	GNB	464	O1v1	KL53	alive	LOS	blaNDM-7		1	7	3	0	0	0	1	0	1	0	1	0	1	0	1	1	0	0	0	0	0	0	0	3	0	0	1	0	0	0	0	0	0	0
NN	NN-B1542	NN-BB1542r1-I1	ERX4785420	ERR4920511	ERS5230132 (SAMEA7472437)	Klebsiella pneumoniae	Y	GNB	39	O1v2	KL62	alive	LOS			3	2	3	0	1	0	2	1	1	0	0	0	0	0	0	0	0	0	0	1	1	0	0	0	0	0	1	0	0	0	0	0	0	0
NN	NN-B1545	NN-BB1545-I	ERX4785421	ERR4920512	ERS5230133 (SAMEA7472438)	Klebsiella pneumoniae	Y	GNB	20	O1v2	KL28	alive	EOS	blaNDM-1		3	3	2	1	0	0	1	1	1	0	0	1	1	0	0	1	0	0	0	0	0	0	0	0	0	0	0	0	1	0	0	0	0	0
NN	NN-B1548	NN-BB1548-I	ERX4785422	ERR4920513	ERS5230135 (SAMEA7472440)	Klebsiella pneumoniae	Y	GNB	20	O1v2	KL28	deceased	LOS	blaNDM-1		3	4	2	2	0	0	1	1	2	0	0	1	1	0	0	1	0	0	0	0	0	0	0	0	0	0	0	1	1	0	0	0	0	0
NN	NN-B1560	NN-BB1560-I	ERX4785423	ERR4920514	ERS5230137 (SAMEA7472442)	Klebsiella pneumoniae	Y	GNB	39	O1v1	KL2	alive	LOS			4	4	3	0	1	0	1	0	1	0	0	0	1	0	0	0	0	0	0	0	0	1	0	0	0	0	1	1	1	1	0	0	0	0
NN	NN-B1569	NN-BB1569-I	ERX4785424	ERR4920515	ERS5230141 (SAMEA7472446)	Klebsiella pneumoniae	Y	GNB	133	O1v1	KL116	alive	LOS			3	1	0	0	1	0	1	1	1	0	0	0	2	0	1	0	0	0	0	0	0	0	0	0	0	0	1	0	0	1	0	0	1	0
NN	NN-B1613	NN-BB1613-I	ERX4785425	ERR4920516	ERS5230148 (SAMEA7472453)	Klebsiella pneumoniae	Y	GNB	15	O1v1	KL48	deceased	LOS			2	4	2	0	0	0	1	1	1	0	0	0	0	0	0	1	0	0	0	0	0	0	0	0	0	0	1	0	1	1	0	0	0	0
NN	NN-B163	NN-BB163-I	ERX4785426	ERR4920517	ERS5230153 (SAMEA7472458)	Klebsiella pneumoniae	Y	GNB	377	O2v2	KL102	deceased	LOS	blaNDM-1		5	6	2	2	1	0	1	0	1	0	0	0	0	0	0	1	0	0	0	0	0	0	0	0	0	0	1	1	1	1	0	0	0	1
NN	NN-B164	NN-BB164-I	ERX4785427	ERR4920518	ERS5230156 (SAMEA7472461)	Klebsiella pneumoniae	Y	GNB	464	O1v1	KL53	alive	LOS	blaNDM-7		0	5	2	0	1	0	0	0	0	0	1	0	1	0	1	0	0	0	0	0	0	0	0	1	0	0	1	1	1	0	0	0	0	1
NN	NN-B1647	NN-BB1647-I	ERX4785428	ERR4920519	ERS5230157 (SAMEA7472462)	Klebsiella pneumoniae	Y	GNB	39	O1v1	KL2	deceased	LOS			3	4	2	0	1	0	1	1	1	0	0	0	1	0	1	0	0	0	0	0	0	0	0	0	0	0	1	1	1	0	0	0	0	0
NN	NN-B1662	NN-BB1662-I	ERX4785429	ERR4920520	ERS5230160 (SAMEA7472465)	Klebsiella pneumoniae	Y	GNB	73	O1v1	KL25	alive	LOS			4	5	3	0	1	0	1	1	1	0	0	0	1	0	1	0	0	0	0	0	0	0	0	0	0	0	0	1	1	0	0	0	0	0
NN	NN-B167B	NN-BB167b-I	ERX4785430	ERR4920521	ERS5230163 (SAMEA7472468)	Klebsiella pneumoniae	Y	GNB	464	O1v1	KL53	alive	LOS	blaNDM-7		2	5	2	0	0	0	1	0	0	0	1	0	0	0	1	1	0	0	0	0	0	0	0	3	0	0	1	1	1	0	0	0	0	1
NN	NN-B169	NN-BB169-I	ERX4785431	ERR4920522	ERS5230165 (SAMEA7472470)	Klebsiella pneumoniae	Y	GNB	13	O1v2	KL3	alive	ND			3	5	2	0	0	0	0	0	1	0	1	1	1	0	1	0	0	0	0	0	0	0	0	0	0	0	1	1	1	1	0	0	1	0
NN	NN-B1690	NN-BB1690r2-I	ERX4785432	ERR4920523	ERS5230166 (SAMEA7472471)	Klebsiella pneumoniae	Y	GNB	4410	O1v2	KL116	deceased	EOS	blaNDM-1		7	4	3	2	1	0	2	0	2	0	0	0	2	0	1	1	0	0	0	0	0	1	0	0	0	0	1	1	0	0	1	0	0	0
NN	NN-B1690	NN-BB1690r3-I	ERX4785433	ERR4920524	ERS5230167 (SAMEA7472472)	Klebsiella pneumoniae	Y	GNB	4410	O1v2	KL116	deceased	EOS	blaNDM-1		4	4	3	1	1	0	0	0	2	0	0	0	2	0	1	1	0	0	0	0	0	1	0	0	0	0	1	1	1	0	1	0	0	0
NN	NN-B170	NN-BB170-I	ERX4785434	ERR4920525	ERS5230168 (SAMEA7472473)	Klebsiella pneumoniae	Y	GNB	17	O2v2	KL122	alive	LOS			2	6	2	0	0	0	2	1	1	0	0	0	1	0	1	0	0	0	0	0	0	0	0	0	0	0	0	1	1	1	0	0	1	0
NN	NN-B171	NN-BB171-I	ERX4785435	ERR4920526	ERS5230169 (SAMEA7472474)	Klebsiella pneumoniae	Y	GNB	NF	O1/O2v1	KL53	alive	LOS	blaNDM-7		0	4	1	0	1	0	0	0	0	0	1	0	1	0	1	0	0	0	0	0	0	0	0	3	0	0	1	0	1	0	0	0	0	0
NN	NN-B1721	NN-BB1721-I	ERX4785436	ERR4920527	ERS5230172 (SAMEA7472477)	Klebsiella pneumoniae	Y	GNB	40	OL101	KL155	deceased	LOS			4	6	2	0	0	0	2	1	1	0	0	0	1	0	1	0	0	0	0	0	1	0	0	0	0	0	0	1	1	0	0	0	0	0
NN	NN-B1733	NN-BB1733r1-I	ERX4785437	ERR4920528	ERS5230173 (SAMEA7472478)	Klebsiella pneumoniae	Y	GNB	985	O1v2	KL39	deceased	LOS			4	6	3	0	1	0	1	1	1	0	0	0	1	0	1	0	0	0	0	0	0	0	0	0	0	0	1	1	1	0	0	0	0	0
NN	NN-B1794	NN-BB1794-I1	ERX4785438	ERR4920529	ERS5230176 (SAMEA7472481)	Klebsiella pneumoniae	Y	GNB	307	O2v2	KL102	alive	LOS			4	4	3	0	1	0	1	1	1	0	0	0	1	0	1	0	0	0	0	0	0	0	0	0	0	0	0	0	0	0	0	0	0	0
NN	NN-B196	NN-BB196-I	ERX4785439	ERR4920530	ERS5230182 (SAMEA7472487)	Klebsiella pneumoniae	Y	GNB	48	O1v1	KL62	alive	LOS			4	5	2	1	0	0	2	0	1	0	0	0	0	0	0	0	2	0	0	0	0	0	0	0	0	0	1	0	0	1	0	0	0	1
NN	NN-B314	NN-BB314-I	ERX4785440	ERR4920531	ERS5230184 (SAMEA7472489)	Klebsiella pneumoniae	Y	GNB	464	O1v1	KL53	alive	EOS	blaNDM-7		2	6	3	0	1	0	1	1	1	0	1	0	1	0	1	1	0	0	0	0	0	0	0	2	0	0	1	0	0	0	0	0	0	0
NN	NN-B402A	NN-BB402a-I	ERX4785441	ERR4920532	ERS5230185 (SAMEA7472490)	Klebsiella pneumoniae	Y	GNB	39	O1v2	KL23	deceased	LOS			4	2	3	0	1	0	1	0	1	0	0	0	2	0	1	0	0	0	0	0	0	1	0	0	0	0	1	0	0	0	0	0	0	0
NN	NN-B407	NN-BB407-I	ERX4785442	ERR4920533	ERS5230186 (SAMEA7472491)	Klebsiella pneumoniae	Y	GNB	442	O2v1	KL28	deceased	LOS	blaNDM-1		4	2	2	2	1	0	1	0	1	0	1	1	0	0	1	1	0	0	0	0	0	0	0	0	0	0	0	0	1	0	0	0	0	0
NN	NN-B409	NN-BB409-I	ERX4785443	ERR4920534	ERS5230187 (SAMEA7472492)	Klebsiella pneumoniae	Y	GNB	442	O2v1	KL28	deceased	LOS	blaNDM-1		3	5	2	2	1	0	1	0	1	0	1	1	0	0	1	1	0	0	0	0	0	0	0	0	0	0	0	1	1	1	0	0	0	1
NN	NN-B418	NN-BB418-I	ERX4785444	ERR4920535	ERS5230188 (SAMEA7472493)	Klebsiella pneumoniae	Y	GNB	395	O1v2	KL108	deceased	LOS	blaNDM-1		6	7	3	2	1	0	2	1	3	0	0	0	2	0	1	1	0	0	0	0	0	1	0	0	0	0	0	0	1	0	0	0	0	0
NN	NN-B455	NN-BB455-I	ERX4785445	ERR4920536	ERS5230193 (SAMEA7472498)	Klebsiella pneumoniae	Y	GNB	395	O1v2	KL108	alive	ND	blaNDM-1		3	5	2	2	1	0	1	1	2	0	0	0	1	0	0	1	0	0	0	0	0	1	0	0	0	0	0	1	1	1	0	0	0	0
NN	NN-B492	NN-BB492-I	ERX4785446	ERR4920537	ERS5230197 (SAMEA7472502)	Klebsiella pneumoniae	Y	GNB	20	O1v2	KL28	deceased	LOS	blaNDM-1		2	6	2	2	0	0	1	0	2	0	0	1	1	0	0	1	0	0	0	0	0	0	0	0	0	0	0	1	1	1	0	0	0	0
NN	NN-B492	NN-BB492r1-I	ERX4785447	ERR4920538	ERS5230198 (SAMEA7472503)	Klebsiella pneumoniae	Y	GNB	3248	O2v2	KL102	deceased	LOS			3	5	3	0	1	0	1	1	1	0	0	0	1	0	1	0	0	0	0	0	0	0	0	0	0	0	0	1	1	0	0	0	0	0
NN	NN-B552	NN-BB552-I	ERX4785448	ERR4920539	ERS5230200 (SAMEA7472505)	Klebsiella pneumoniae	Y	GNB	464	O2v2	KL102	alive	LOS	blaNDM-7		2	5	3	0	1	0	1	1	1	0	1	0	1	0	1	1	0	0	0	0	0	0	0	3	0	0	1	1	1	1	0	0	0	0
NN	NN-B648	NN-BB648-I	ERX4785449	ERR4920540	ERS5230201 (SAMEA7472506)	Klebsiella pneumoniae	Y	GNB	442	O2v1	KL28	deceased	EOS	blaNDM-1		5	6	2	2	1	0	1	0	1	0	1	1	0	0	1	1	0	0	0	0	0	0	0	0	0	0	0	1	1	1	0	0	0	0
NN	NN-B753	NN-BB753-I	ERX4785450	ERR4920541	ERS5230202 (SAMEA7472507)	Klebsiella pneumoniae	Y	GNB	442	O2v1	KL28	alive	LOS	blaNDM-1		3	6	2	2	1	0	1	0	1	0	0	1	0	0	1	1	0	0	0	0	0	0	0	0	0	0	0	1	1	0	0	0	0	1
NN	NN-B787	NN-BB787-I	ERX4785451	ERR4920542	ERS5230203 (SAMEA7472508)	Klebsiella pneumoniae	Y	GNB	442	O2v1	KL28	deceased	EOS	blaNDM-1		5	5	2	2	1	0	1	0	1	0	1	1	0	0	1	1	0	0	0	0	0	0	0	0	0	0	0	1	1	0	0	0	0	1
NN	NN-B915A	NN-BB915a-I	ERX4785452	ERR4920543	ERS5230204 (SAMEA7472509)	Klebsiella pneumoniae	Y	GNB	442	O2v1	KL28	alive	LOS	blaNDM-1		5	4	2	2	1	0	1	0	1	0	1	1	0	0	1	1	0	0	0	0	0	0	0	0	0	0	0	0	0	0	0	0	0	0
NW	NW-B1240	NW-BB1240-I	ERX4785453	ERR4920544	ERS5230206 (SAMEA7472511)	Klebsiella pneumoniae	Y	GNB	348	O1v1	KL62	alive	EOS			2	3	3	0	2	0	1	0	1	0	0	0	2	0	1	1	0	0	0	0	0	0	0	0	0	0	1	0	0	0	0	0	0	0
NW	NW-B140	NW-BB140-I	ERX4785454	ERR4920545	ERS5230207 (SAMEA7472512)	Klebsiella pneumoniae	Y	GNB	170	O1v2	KL54	alive	LOS			0	4	2	0	0	0	0	0	0	0	0	0	0	0	0	0	0	0	0	0	0	0	0	0	0	0	0	0	1	1	0	0	0	0
NW	NW-B182A	NW-BB182ar1-I	ERX4785455	ERR4920546	ERS5230210 (SAMEA7472515)	Klebsiella pneumoniae	Y	GNB	530	O1/O2v2	KL62	alive	LOS			0	4	1	0	0	0	0	0	1	0	0	0	0	0	0	0	0	0	0	0	0	0	0	0	0	0	1	0	1	1	0	0	0	1
NW	NW-B750	NW-BB750-I	ERX4785456	ERR4920547	ERS5230212 (SAMEA7472517)	Klebsiella pneumoniae	Y	GNB	76	O3/O3a	KL10	alive	EOS			1	5	3	0	0	0	1	0	1	0	1	0	1	0	0	0	0	0	0	0	0	0	0	3	0	0	1	1	1	0	0	0	0	0
PC	PC-B31	PC-BB31-I	ERX4785457	ERR4920548	ERS5230217 (SAMEA7472522)	Klebsiella pneumoniae	Y	GNB	15	O1v1	KL112	alive	EOS	blaNDM-1	blaOXA-181	3	8	3	0	0	0	2	0	0	1	2	1	2	0	1	0	0	0	0	0	0	0	0	3	2	0	1	0	1	1	0	0	0	0
PC	PC-B456	PC-BB456-I	ERX4785458	ERR4920549	ERS5230223 (SAMEA7472528)	Klebsiella pneumoniae	Y	GNB	133	O1/O2v1	KL39	alive	LOS			2	5	3	0	0	0	1	1	1	0	0	0	1	0	1	0	0	0	0	0	0	0	0	0	0	0	0	1	1	0	0	0	0	0
PP	PP-B1096	PP-BB1096-I	ERX4785459	ERR4920550	ERS5230233 (SAMEA7472538)	Klebsiella pneumoniae	Y	GNB	15	O1v1	KL112	deceased	EOS			5	2	2	2	1	0	2	0	0	0	1	0	2	0	1	1	0	0	0	0	0	0	0	0	0	0	4	0	0	1	0	0	0	0
PP	PP-B1282	PP-BB1282-I	ERX4785460	ERR4920551	ERS5230237 (SAMEA7472542)	Klebsiella pneumoniae	Y	GNB	15	O1v1	KL112	alive	EOS	blaNDM-1		1	4	1	0	0	0	1	0	0	1	1	0	2	0	0	0	0	0	0	0	0	0	0	0	0	0	4	1	0	1	0	0	0	0
PP	PP-B1599	PP-BB1599-I	ERX4785461	ERR4920552	ERS5230253 (SAMEA7472558)	Klebsiella pneumoniae	Y	GNB	4411	O1/O2v1	KL18	deceased	EOS			0	4	2	0	0	0	1	0	1	0	1	0	1	0	1	0	0	0	0	0	0	0	0	0	0	0	0	0	1	0	0	0	0	0
PP	PP-B1617	PP-BB1617-I	ERX4785462	ERR4920553	ERS5230256 (SAMEA7472561)	Klebsiella pneumoniae	Y	GNB	15	O1v1	KL112	alive	EOS	blaNDM-1	blaOXA-181	4	5	3	0	0	0	2	0	0	1	1	0	1	0	0	0	0	0	0	0	0	0	0	3	0	0	1	1	0	0	0	0	1	0
PP	PP-B1626	PP-BB1626-I	ERX4785463	ERR4920554	ERS5230257 (SAMEA7472562)	Klebsiella pneumoniae	Y	GNB	15	O1/O2v1	KL112	alive	LOS	blaNDM-1	blaOXA-181	2	5	1	0	0	0	1	0	0	0	0	0	0	0	0	0	0	0	0	0	0	0	0	0	0	0	1	1	1	0	0	0	0	0
PP	PP-B1729	PP-BB1729-I	ERX4785464	ERR4920555	ERS5230265 (SAMEA7472570)	Klebsiella pneumoniae	Y	GNB	15	O1/O2v1	KL112	alive	LOS	blaNDM-1	blaOXA-181	1	3	3	0	0	0	0	0	0	1	1	0	0	0	1	0	0	0	0	0	0	0	0	2	0	0	1	1	1	0	0	0	0	0
PP	PP-B1807	PP-BB1807-I	ERX4785465	ERR4920556	ERS5230267 (SAMEA7472572)	Klebsiella pneumoniae	Y	GNB	15	O1/O2v1	KL112	alive	EOS	blaNDM-1	blaOXA-181	3	4	3	0	0	0	2	0	0	1	1	0	1	0	1	0	0	0	0	0	0	0	0	3	0	0	1	1	1	0	0	0	1	0
PP	PP-B1873	PP-BB1873-I	ERX4785466	ERR4920557	ERS5230273 (SAMEA7472578)	Klebsiella pneumoniae	Y	GNB	15	O1v1	KL112	alive	EOS	blaNDM-1	blaOXA-181	3	5	2	0	0	0	1	0	0	1	2	0	1	0	1	0	0	0	0	0	0	0	0	3	0	0	1	1	1	1	0	0	1	0
PP	PP-B1935	PP-BB1935-I	ERX4785467	ERR4920558	ERS5230279 (SAMEA7472584)	Klebsiella pneumoniae	Y	GNB	15	O1v1	KL112	deceased	EOS	blaNDM-1	blaOXA-181	3	4	3	0	0	0	2	0	0	1	2	0	1	0	1	0	0	0	0	0	0	0	0	1	0	0	1	1	1	1	0	0	0	0
PP	PP-B1936	PP-BB1936-I	ERX4785468	ERR4920559	ERS5230280 (SAMEA7472585)	Klebsiella pneumoniae	Y	GNB	15	O1/O2v1	KL112	untraceable	EOS	blaNDM-1	blaOXA-181	1	6	2	0	0	0	1	0	0	0	1	0	0	0	1	0	0	0	0	0	0	0	0	1	0	0	1	1	1	1	0	0	1	0
PP	PP-B2003	PP-BB2003-I	ERX4785469	ERR4920560	ERS5230284 (SAMEA7472589)	Klebsiella pneumoniae	Y	GNB	15	O1v1	KL112	untraceable	EOS	blaNDM-1	blaOXA-181	3	5	3	0	0	0	2	0	0	1	1	0	1	0	1	0	0	0	0	0	0	0	0	2	0	0	1	1	1	0	0	0	0	0
PP	PP-B2093	PP-BB2093-I	ERX4785470	ERR4920561	ERS5230293 (SAMEA7472598)	Klebsiella pneumoniae	Y	GNB	15	O1v1	KL112	alive	EOS	blaNDM-1	blaOXA-181	1	5	3	0	0	0	1	0	0	1	2	1	0	0	0	0	0	0	0	0	0	0	0	3	0	0	1	1	1	0	0	0	0	0
PP	PP-B2126	PP-BB2126-I	ERX4785471	ERR4920562	ERS5230294 (SAMEA7472599)	Klebsiella pneumoniae	Y	GNB	611	O2v2	KL34	untraceable	LOS			2	6	2	0	0	0	0	0	1	0	0	0	1	0	1	0	0	0	0	0	0	0	0	0	0	0	0	0	0	0	0	0	0	0
PP	PP-B2171	PP-BB2171-I	ERX4785472	ERR4920563	ERS5230298 (SAMEA7472603)	Klebsiella pneumoniae	Y	GNB	611	O2v2	KL34	untraceable	EOS			2	7	3	0	0	0	1	0	1	0	0	1	1	0	1	0	0	0	0	0	0	0	0	0	0	0	0	0	0	0	0	0	0	0
PP	PP-B2254	PP-BB2254-I	ERX4785473	ERR4920564	ERS5230304 (SAMEA7472609)	Klebsiella pneumoniae	Y	GNB	15	O1v1	KL112	untraceable	EOS	blaNDM-1	blaOXA-181	3	5	3	0	0	0	2	0	0	1	1	1	2	0	1	0	0	0	0	0	0	0	0	3	0	0	1	1	1	0	0	0	0	0
PP	PP-B226	PP-BB226-I	ERX4785474	ERR4920565	ERS5230306 (SAMEA7472611)	Klebsiella pneumoniae	Y	GNB	12	O3/O3a	KL35	untraceable	ND			0	2	2	0	0	0	0	0	0	0	0	0	0	0	0	0	0	0	0	0	0	0	0	0	0	0	0	0	0	0	0	0	0	0
PP	PP-B2269	PP-BB2269-I	ERX4785475	ERR4920566	ERS5230307 (SAMEA7472612)	Klebsiella pneumoniae	Y	GNB	70	O2v2	KL136	alive	EOS	blaNDM-1		5	5	3	0	1	1	2	2	1	0	0	0	2	0	1	1	0	0	0	0	0	0	0	0	0	0	1	1	1	1	0	0	0	1
PP	PP-B2292	PP-BB2292-I	ERX4785476	ERR4920567	ERS5230308 (SAMEA7472613)	Klebsiella pneumoniae	Y	GNB	70	O1v2	KL136	deceased	EOS	blaNDM-1		6	5	4	0	1	1	2	2	1	0	1	0	2	0	1	1	0	0	0	0	0	0	0	0	0	0	1	0	0	0	0	0	0	0
PP	PP-B2847	PP-BB2847-I	ERX4785477	ERR4920568	ERS5230326 (SAMEA7472631)	Klebsiella pneumoniae	Y	GNB	995	O2v1	KL117	alive	EOS	blaNDM-1		4	6	3	0	1	1	2	2	2	0	0	1	3	0	1	1	0	0	1	0	0	0	0	0	0	0	0	1	1	0	0	0	0	0
PP	PP-B2859	PP-BB2859-I	ERX4785478	ERR4920569	ERS5230327 (SAMEA7472632)	Klebsiella pneumoniae	Y	GNB	15	O1/O2v1	KL112	alive	ND	blaNDM-1	blaOXA-181	4	3	3	0	0	0	2	0	0	1	1	0	1	0	1	0	0	0	0	0	0	0	0	2	0	0	1	1	1	0	0	0	0	0
PP	PP-B3057	PP-BB3057-I	ERX4785479	ERR4920570	ERS5230330 (SAMEA7472635)	Klebsiella pneumoniae	Y	GNB	995	O2v1	KL117	alive	LOS	blaNDM-1		5	3	3	0	1	1	2	2	2	0	0	0	2	0	1	1	0	0	1	0	0	0	0	0	0	0	0	1	0	0	0	0	0	0
PP	PP-B314	PP-BB314-I	ERX4785480	ERR4920571	ERS5230336 (SAMEA7472641)	Klebsiella pneumoniae	Y	GNB	11	O2v1	KL24	untraceable	EOS	blaNDM-7		2	3	1	0	0	0	0	0	0	1	0	0	2	0	1	0	0	0	0	0	0	0	0	2	0	0	1	0	1	0	0	0	0	0
PP	PP-B3180	PP-BB3180-I2	ERX4785481	ERR4920572	ERS5230341 (SAMEA7472646)	Klebsiella pneumoniae	Y	GNB	995	O1v1	KL117	alive	LOS	blaNDM-1		6	5	3	0	1	1	2	2	2	0	0	1	2	0	1	1	0	0	1	0	0	0	0	0	0	0	0	1	1	1	0	0	0	0
PP	PP-B3196	PP-BB3196-I	ERX4785482	ERR4920573	ERS5230342 (SAMEA7472647)	Klebsiella pneumoniae	Y	GNB	611	O2v1	KL34	alive	ND	blaNDM-1		5	6	3	0	1	1	2	2	1	0	0	0	2	0	1	1	0	0	0	0	0	0	0	0	0	0	0	0	0	0	0	0	0	0
PP	PP-B3318	PP-BB3318-I	ERX4785483	ERR4920574	ERS5230350 (SAMEA7472655)	Klebsiella pneumoniae	Y	GNB	611	O2v2	KL34	alive	ND	blaNDM-1		5	3	3	0	1	1	2	2	2	0	0	1	2	0	1	1	0	0	0	0	0	0	0	0	0	0	0	1	0	0	0	0	0	0
PP	PP-B3445	PP-BB3445-I	ERX4785484	ERR4920575	ERS5230354 (SAMEA7472659)	Klebsiella pneumoniae	Y	GNB	611	O2v2	KL34	deceased	ND			5	4	3	0	1	1	2	0	2	0	0	0	2	0	1	1	0	0	0	0	0	0	0	0	0	0	0	1	0	0	0	0	0	0
PP	PP-B4154	PP-BB4154-I	ERX4785485	ERR4920576	ERS5230367 (SAMEA7472673)	Klebsiella pneumoniae	Y	GNB	76	O3/O3a	KL31	alive	LOS			2	5	1	0	0	0	1	1	1	0	0	0	1	0	0	0	0	0	0	0	0	1	0	0	0	0	0	0	0	0	0	0	0	0
PP	PP-B4172	PP-BB4172-I	ERX4785486	ERR4920577	ERS5230368 (SAMEA7472674)	Klebsiella pneumoniae	Y	GNB	15	O1v1	KL112	alive	ND	blaNDM-1	blaOXA-181	3	5	3	0	0	0	2	0	0	1	1	0	1	0	1	0	0	0	0	0	0	0	0	2	2	0	1	1	1	0	0	0	0	0
PP	PP-B4815	PP-BB4815-I	ERX4785487	ERR4920578	ERS5230383 (SAMEA7472689)	Klebsiella pneumoniae	Y	GNB	15	O1v1	KL112	alive	EOS	blaNDM-1	blaOXA-181	3	4	3	0	0	0	2	0	0	1	1	0	1	0	1	0	0	0	0	0	0	0	0	3	2	0	1	1	1	0	0	0	0	0
PP	PP-B5302	PP-BB5302-I	ERX4785488	ERR4920579	ERS5230407 (SAMEA7472713)	Klebsiella pneumoniae	Y	GNB	15	O1v1	KL112	deceased	EOS	blaNDM-1		1	4	2	0	0	0	2	1	0	0	1	0	3	1	0	1	0	0	0	0	0	0	0	0	0	0	4	0	1	0	0	0	0	0
PP	PP-B5730	PP-BB5730-I	ERX4785489	ERR4920580	ERS5230422 (SAMEA7472728)	Klebsiella pneumoniae	Y	GNB	15	O1v1	KL112	alive	EOS	blaNDM-1	blaOXA-181	3	6	3	0	0	0	2	0	0	1	1	1	1	0	1	0	0	0	0	0	0	0	0	3	2	0	1	1	1	1	0	0	1	0
PP	PP-B5741	PP-BB5741-I	ERX4785490	ERR4920581	ERS5230423 (SAMEA7472729)	Klebsiella pneumoniae	Y	GNB	995	O1v1	KL117	alive	ND			5	5	3	0	1	1	2	2	2	0	1	1	2	0	1	1	0	0	1	0	0	0	0	0	0	0	0	1	1	1	0	0	0	0
PP	PP-B5838	PP-BB5838-I	ERX4785491	ERR4920582	ERS5230430 (SAMEA7472736)	Klebsiella pneumoniae	Y	GNB	995	O1v1	KL117	alive	EOS			5	3	3	0	1	1	2	2	2	0	0	1	2	0	1	1	0	0	1	0	0	0	0	0	0	0	0	0	0	0	0	1	0	0
PP	PP-B6026	PP-BB6026-I	ERX4785492	ERR4920583	ERS5230436 (SAMEA7472742)	Klebsiella pneumoniae	Y	GNB	15	O1v1	KL112	alive	ND	blaNDM-1	blaOXA-181	3	3	3	0	0	0	2	0	0	1	2	0	1	0	1	0	0	0	0	0	0	0	0	3	2	0	1	0	1	0	0	0	0	0
PP	PP-B62	PP-BB62-I	ERX4785493	ERR4920584	ERS5230442 (SAMEA7472748)	Klebsiella pneumoniae	Y	GNB	70	O2v2	KL136	alive	EOS	blaNDM-1		5	4	2	0	1	1	2	2	1	0	1	0	2	0	1	1	0	0	0	0	0	0	0	0	0	0	1	1	0	0	0	0	0	0
PP	PP-B6222	PP-BB6222-I	ERX4785494	ERR4920585	ERS5230445 (SAMEA7472751)	Klebsiella pneumoniae	Y	GNB	20	O1v1	KL64	alive	EOS	blaNDM-1		5	6	3	0	0	1	2	1	1	0	0	0	1	0	0	1	0	0	0	0	0	1	0	0	0	0	0	1	1	1	0	0	1	0
PP	PP-B6586	PP-BB6586-I	ERX4785495	ERR4920586	ERS5230453 (SAMEA7472759)	Klebsiella pneumoniae	Y	GNB	1741	O1v2	KL104	alive	ND			0	2	3	0	0	0	0	0	0	0	0	0	1	0	1	0	0	0	0	0	0	0	0	0	0	0	0	0	0	0	0	0	0	0
PP	PP-B6930	PP-BB6930-I	ERX4785496	ERR4920587	ERS5230476 (SAMEA7472782)	Klebsiella pneumoniae	Y	GNB	15	O1v1	KL112	alive	ND	blaNDM-1	blaOXA-181	1	5	3	0	0	0	1	0	0	1	1	1	1	0	0	0	0	0	0	0	0	0	0	3	2	0	1	1	1	0	0	0	1	0
PP	PP-B7127	PP-BB7127-I	ERX4785497	ERR4920588	ERS5230487 (SAMEA7472793)	Klebsiella pneumoniae	Y	GNB	1877	O3b	KL14	alive	EOS			2	6	3	0	0	0	1	1	1	0	0	1	2	0	1	0	0	0	0	0	0	0	0	0	0	0	0	1	1	0	0	0	0	0
PP	PP-B7164	PP-BB7164-I	ERX4785498	ERR4920589	ERS5230492 (SAMEA7472798)	Klebsiella pneumoniae	Y	GNB	15	O1v1	KL112	deceased	ND	blaNDM-1	blaOXA-181	1	6	2	0	0	0	0	0	0	1	2	0	1	0	0	0	0	0	0	0	0	0	0	3	2	0	1	1	1	0	0	0	1	0
PP	PP-B7510A	PP-BB7510a-I	ERX4785499	ERR4920590	ERS5230507 (SAMEA7472813)	Klebsiella pneumoniae	Y	GNB	15	O1v1	KL112	deceased	ND	blaNDM-1	blaOXA-181	3	5	3	0	0	0	2	0	0	1	1	0	1	0	1	0	0	0	0	0	0	0	0	3	2	0	1	1	1	1	0	0	1	0
PP	PP-B8144	PP-BB8144-I	ERX4785500	ERR4920591	ERS5230528 (SAMEA7472834)	Klebsiella pneumoniae	Y	GNB	15	O1v1	KL112	alive	LOS	blaNDM-1	blaOXA-181	1	6	3	0	0	0	1	0	0	1	1	0	0	0	0	0	0	0	0	0	0	0	0	2	2	0	1	1	1	0	0	0	1	0
RK	RK-B1128	RK-BB1128-I	ERX4785501	ERR4920592	ERS5230538 (SAMEA7472844)	Klebsiella pneumoniae	Y	GNB	14	O2v1	KL107	alive	LOS			3	4	2	0	0	0	1	0	0	0	0	0	1	0	1	0	0	0	0	0	0	0	0	0	0	0	0	0	1	0	0	0	0	0
RK	RK-B1216	RK-BB1216-I	ERX4785502	ERR4920593	ERS5230539 (SAMEA7472845)	Klebsiella pneumoniae	Y	GNB	14	O2v1	KL5	deceased	LOS			3	4	2	0	0	0	1	0	0	0	0	0	1	0	1	0	0	0	0	0	0	0	0	0	0	0	0	0	1	1	0	0	0	0
RK	RK-B1813	RK-BB1813-I	ERX4785503	ERR4920594	ERS5230548 (SAMEA7472854)	Klebsiella pneumoniae	Y	GNB	39	O1v2	KL62	alive	EOS			5	2	2	0	2	0	2	1	2	0	0	1	1	0	1	0	0	0	0	1	1	1	0	0	0	0	1	0	0	0	0	0	0	0
RK	RK-B472	RK-BB472-I	ERX4785504	ERR4920595	ERS5230558 (SAMEA7472864)	Klebsiella pneumoniae	Y	GNB	307	O2v2	KL102	alive	LOS			2	5	2	0	2	0	2	0	1	0	0	0	2	0	1	0	0	0	0	0	0	1	0	0	0	0	1	1	0	0	0	1	0	0
RK	RK-B488	RK-BB488-I	ERX4785505	ERR4920596	ERS5230559 (SAMEA7472865)	Klebsiella pneumoniae	Y	GNB	307	O2v2	KL102	alive	EOS			3	3	2	0	3	0	2	0	1	0	0	0	2	0	1	0	0	1	0	0	0	1	0	0	0	0	1	0	0	0	0	0	0	0
RK	RK-B5	RK-BB5-I	ERX4785506	ERR4920597	ERS5230560 (SAMEA7472866)	Klebsiella pneumoniae	Y	GNB	607	O1v1	KL25	alive	LOS			4	3	3	0	0	1	2	1	1	0	0	0	1	0	1	0	0	0	0	0	0	1	0	0	0	0	0	0	0	0	0	0	0	0
RK	RK-B50	RK-BB50-I	ERX4785507	ERR4920598	ERS5230561 (SAMEA7472867)	Klebsiella pneumoniae	Y	GNB	2986	O1v1	KL64	alive	LOS			2	3	3	0	2	0	0	0	1	0	0	0	0	0	0	1	0	0	0	0	0	0	0	0	0	0	0	1	1	0	0	0	0	0
RK	RK-B584	RK-BB584-I	ERX4785508	ERR4920599	ERS5230563 (SAMEA7472869)	Klebsiella pneumoniae	Y	GNB	17	O1v2	KL122	alive	EOS			1	6	2	0	0	0	1	1	1	0	0	0	1	0	1	0	0	0	0	0	0	1	0	0	0	0	0	1	1	0	0	0	1	0
RK	RK-B589	RK-BB589-I	ERX4785509	ERR4920600	ERS5230564 (SAMEA7472870)	Klebsiella pneumoniae	Y	GNB	17	O1/O2v2	KL122	alive	EOS			1	4	2	0	0	0	0	1	1	0	0	0	1	0	1	0	0	0	0	0	0	1	0	0	0	0	1	0	1	0	0	0	0	0
RK	RK-B600	RK-BB600-I	ERX4785510	ERR4920601	ERS5230565 (SAMEA7472871)	Klebsiella pneumoniae	Y	GNB	48	O1v1	KL62	alive	LOS			4	5	2	1	0	0	2	0	1	0	0	0	2	0	1	0	0	0	0	0	0	0	0	0	0	0	1	1	1	0	0	0	0	0
RK	RK-B615	RK-BB615-I	ERX4785511	ERR4920602	ERS5230566 (SAMEA7472872)	Klebsiella pneumoniae	Y	GNB	48	O1v1	KL62	alive	LOS			4	5	2	1	0	0	2	0	1	0	0	0	2	0	1	0	0	0	0	0	0	0	0	0	0	0	1	1	0	0	0	0	0	0
RK	RK-B721B	RK-BB721b-I	ERX4785512	ERR4920603	ERS5230573 (SAMEA7472879)	Klebsiella pneumoniae	Y	GNB	307	O2v2	KL102	alive	LOS			2	4	2	0	3	0	1	0	1	0	0	0	2	0	1	0	0	0	0	0	0	1	0	0	0	0	1	0	0	0	0	0	0	0
RK	RK-B840	RK-BB840-I	ERX4785513	ERR4920604	ERS5230580 (SAMEA7472886)	Klebsiella pneumoniae	Y	GNB	2986	O1v1	KL64	alive	EOS			2	2	3	0	2	0	1	1	1	0	0	0	1	0	1	1	0	0	0	1	0	1	0	0	0	0	0	1	1	0	0	0	0	0
RK	RK-B866	RK-BB866-I	ERX4785514	ERR4920605	ERS5230582 (SAMEA7472888)	Klebsiella pneumoniae	Y	GNB	2986	O1/O2v1	KL64	alive	LOS			2	3	3	0	2	0	0	1	1	0	0	0	1	0	1	1	0	0	0	0	0	1	0	0	0	0	0	1	1	0	0	0	0	0
RK	RK-B92	RK-BB92-I	ERX4785515	ERR4920606	ERS5230585 (SAMEA7472891)	Klebsiella pneumoniae	Y	GNB	307	O2v2	KL102	deceased	EOS			2	6	2	0	2	0	1	0	1	0	0	0	2	0	1	0	0	0	0	0	0	1	0	0	0	0	1	0	1	0	0	0	0	0
RU	RU-B124	RU-BB124-I	ERX4785516	ERR4920607	ERS5230590 (SAMEA7472896)	Klebsiella pneumoniae	Y	GNB	307	O2v2	KL102	deceased	EOS			1	6	2	0	0	0	1	0	1	0	0	0	1	0	1	0	0	0	0	0	0	1	0	0	0	0	0	0	0	0	0	0	0	1
RU	RU-B187	RU-BB187-I	ERX4785517	ERR4920608	ERS5230591 (SAMEA7472897)	Klebsiella pneumoniae	Y	GNB	307	O2v2	KL102	untraceable	LOS			3	5	2	0	3	0	2	0	1	0	0	0	2	0	1	0	0	1	0	0	0	1	0	0	0	0	1	0	0	0	0	0	0	0
RU	RU-B193	RU-BB193-I	ERX4785518	ERR4920609	ERS5230592 (SAMEA7472898)	Klebsiella pneumoniae	Y	GNB	307	O2v2	KL102	deceased	EOS			3	7	2	0	3	0	2	0	1	0	0	0	2	0	1	0	0	1	0	0	0	1	0	0	0	0	1	0	0	0	0	0	0	0
RU	RU-B284	RU-BB284-I	ERX4785519	ERR4920610	ERS5230596 (SAMEA7472902)	Klebsiella pneumoniae	Y	GNB	2986	O1v1	KL64	alive	LOS			1	2	2	0	0	0	1	1	0	1	0	0	0	0	0	0	0	0	0	0	0	0	0	0	0	0	0	0	0	0	0	0	0	0
RU	RU-B487	RU-BB487-I	ERX4785520	ERR4920611	ERS5230602 (SAMEA7472908)	Klebsiella pneumoniae	Y	GNB	35	O2v1	KL113	alive	LOS			1	6	2	0	0	0	1	1	1	0	0	0	0	0	0	0	0	0	0	0	0	1	0	0	0	0	1	1	1	1	0	0	1	0
RU	RU-B59	RU-BB59-I	ERX4785521	ERR4920612	ERS5230604 (SAMEA7472910)	Klebsiella pneumoniae	Y	GNB	48	O1v1	KL62	alive	LOS			5	6	3	1	0	1	2	0	2	0	0	0	2	0	1	1	0	0	0	0	0	0	0	0	0	0	1	1	1	0	0	0	0	0
RU	RU-B83	RU-BB83-I	ERX4785522	ERR4920613	ERS5230606 (SAMEA7472912)	Klebsiella pneumoniae	Y	GNB	70	O1v2	KL136	deceased	EOS			1	5	2	0	1	0	1	0	1	0	1	0	0	0	1	0	0	0	0	0	0	1	0	0	0	0	1	1	1	0	0	0	0	0
ZAT	ZAT-B102	ZAT-BB102-I1	ERX4785523	ERR4920614	ERS5230608 (SAMEA7472914)	Klebsiella pneumoniae	Y	GNB	36	O2v2	KL102	deceased	LOS			0	5	0	0	0	0	0	0	0	0	0	0	1	0	0	0	0	0	0	0	0	0	0	0	0	0	0	0	1	1	0	0	1	0
ZAT	ZAT-B1197	ZAT-BB1197-I1	ERX4785524	ERR4920615	ERS5230612 (SAMEA7472918)	Klebsiella pneumoniae	Y	GNB	348	O1v1	KL62	untraceable	LOS			3	6	3	0	2	0	1	0	2	0	0	0	2	0	1	1	0	0	0	0	0	0	0	0	0	0	1	0	0	0	0	0	0	0
ZAT	ZAT-B1197	ZAT-BB1197-I2	ERX4785525	ERR4920616	ERS5230613 (SAMEA7472919)	Klebsiella pneumoniae	Y	GNB	348	O1v1	KL62	untraceable	LOS			2	6	3	0	2	0	1	0	1	0	0	0	2	0	1	1	0	0	0	0	0	0	0	0	0	0	1	0	0	0	0	0	0	0
ZAT	ZAT-B1262	ZAT-BB1262-I4	ERX4785526	ERR4920617	ERS5230615 (SAMEA7472921)	Klebsiella pneumoniae	Y	GNB	22	O2v2	KL9	deceased	LOS			0	5	2	0	0	0	0	0	0	0	0	1	1	0	1	0	0	0	0	0	0	1	0	0	0	0	0	0	1	1	0	0	1	0
ZAT	ZAT-B14	ZAT-BB14-I1	ERX4785527	ERR4920618	ERS5230617 (SAMEA7472923)	Klebsiella pneumoniae	Y	GNB	348	O1v1	KL62	untraceable	EOS			3	4	2	0	1	0	1	0	1	0	0	1	1	0	1	0	0	0	0	0	0	0	0	0	0	0	1	0	0	0	0	0	0	0
ZAT	ZAT-B175	ZAT-BB175-I1	ERX4785528	ERR4920619	ERS5230621 (SAMEA7472927)	Klebsiella pneumoniae	Y	GNB	348	O1/O2v1	KL62	untraceable	EOS			2	4	1	0	1	1	0	0	0	0	0	0	1	0	0	0	0	0	0	0	0	0	0	0	0	0	1	0	0	0	0	0	0	0
ZAT	ZAT-B175	ZAT-BB175-I2	ERX4785529	ERR4920620	ERS5230622 (SAMEA7472928)	Klebsiella pneumoniae	Y	GNB	348	O1v1	KL62	untraceable	EOS			4	6	2	0	1	1	1	0	2	0	0	0	1	0	1	0	0	0	0	0	0	0	0	0	0	0	1	0	0	0	0	0	0	0
ZAT	ZAT-B1830	ZAT-BB1830-I1	ERX4785530	ERR4920621	ERS5230624 (SAMEA7472930)	Klebsiella pneumoniae	Y	GNB	163	O1v1	KL12	untraceable	LOS			1	6	2	0	0	0	0	0	0	0	0	0	0	0	0	0	0	0	0	0	0	0	0	0	0	0	0	1	1	1	0	0	0	0
ZAT	ZAT-B1851	ZAT-BB1851-I1	ERX4785531	ERR4920622	ERS5230625 (SAMEA7472931)	Klebsiella pneumoniae	Y	GNB	348	O1v1	KL62	alive	LOS			2	2	3	0	2	0	1	0	1	0	0	0	2	0	1	1	0	0	0	0	0	0	0	0	0	0	1	0	0	0	0	0	0	0
ZAT	ZAT-B237	ZAT-BB237-I2	ERX4785532	ERR4920623	ERS5230628 (SAMEA7472934)	Klebsiella pneumoniae	Y	GNB	17	O1/O2v2	KL122	deceased	LOS			1	3	2	0	0	0	1	1	1	0	1	0	1	0	1	0	0	0	0	0	0	1	0	0	0	0	0	0	1	0	0	0	0	0
ZAT	ZAT-B245	ZAT-BB245-I1	ERX4785533	ERR4920624	ERS5230629 (SAMEA7472935)	Klebsiella pneumoniae	Y	GNB	348	O1v1	KL62	deceased	EOS			3	5	2	0	1	1	2	0	2	0	0	0	1	0	1	0	0	0	0	0	0	0	0	0	0	0	1	1	1	1	0	0	0	0
ZAT	ZAT-B2708	ZAT-BB2708-I1	ERX4785534	ERR4920625	ERS5230633 (SAMEA7472939)	Klebsiella pneumoniae	Y	GNB	29	O1v2	KL30	untraceable	EOS			2	4	3	0	1	0	1	0	1	0	0	0	2	0	0	1	0	0	0	0	0	0	0	0	0	0	0	1	1	0	0	0	0	0
ZAT	ZAT-B2711	ZAT-BB2711-I1	ERX4785535	ERR4920626	ERS5230634 (SAMEA7472940)	Klebsiella pneumoniae	Y	GNB	37	O3b	KL14	alive	LOS			2	2	2	0	0	0	2	1	1	0	0	0	1	0	1	0	0	0	0	0	0	1	0	0	0	0	1	0	0	0	0	0	0	0
ZAT	ZAT-B330	ZAT-BB330-I1	ERX4785536	ERR4920627	ERS5230639 (SAMEA7472945)	Klebsiella pneumoniae	Y	GNB	1414	O1v1	KL8	deceased	LOS			5	4	3	1	0	1	2	0	1	0	0	0	0	0	0	1	0	0	0	0	0	0	0	0	0	0	0	1	0	0	0	0	0	0
ZAT	ZAT-B514B	ZAT-BB514b-I1	ERX4785537	ERR4920628	ERS5230641 (SAMEA7472947)	Klebsiella pneumoniae	Y	GNB	39	O1v1	KL2	untraceable	LOS			3	5	2	0	0	1	2	0	1	0	0	0	1	0	1	0	0	0	0	0	0	1	0	0	0	0	1	1	1	0	0	0	0	0
ZAT	ZAT-B643	ZAT-BB643-I3	ERX4785538	ERR4920629	ERS5230643 (SAMEA7472949)	Klebsiella pneumoniae	Y	GNB	39	O1v1	KL2	untraceable	EOS			3	2	2	0	0	1	1	0	0	0	1	0	1	0	1	0	0	0	0	0	0	1	0	0	0	0	1	0	0	0	0	0	0	0
[truncated: 54 more columns]
