# Supplementary material for: Characterization of antimicrobial-resistant Gram-negative bacteria that cause neonatal sepsis in seven low- and middle-income countries
Source: Nat Microbiol. 2021 Mar 29;6(4):512–23. doi: 10.1038/s41564-021-00870-7 (PMC8007471; doi:10.1038/s41564-021-00870-7)
Supplement: Source Data Fig. 6 — Raw genomics data and clinical data for 75 E. coli isolates used for the production of Fig. 6a,b. [file 41564_2021_870_MOESM6_ESM.xlsx]

## Sheet: Sheet1
Supplementary Table 7 - E. coli ARG and genomics characterisation
Site	patientbabystudyid	BBisolate	ENA experiment	ENA Run	ENA Accession	FinalSpeciesID	Enterobacteriaceae	FinalTypeOfSepsis	ST	phylotype	O	H	OH	rfinbornoutborn	Cohort original	Outcome	ageatoutcomedays	TimeToSepsisdays	EOSLOS72h	Bloodculturedate1	Csection	EmergencyorPlanned	csectioncomposite	blaNDM	blaOXA-181	Agly	Bla	Flq	MLS	Phen	Sul	Tet	Tmt	BOKZ	Col	FIA	FIB	FIC	FII	I1α	I1Ɣ	I2δ	P	Q	U	X1	X3	X4	Y
BC	BC-B1139	BC-BB1139-I	ERX4784983	ERR4920074	ERS5229743 (SAMEA7472048)	Escherichia coli	Y	GNB	2178	B1	O39	H49	O39:H49	Outborn	non-inborn birth cohort	alive	60	2	EOS	2017-04-10	No	NA	No			0	4	0	0	0	0	0	0	0	0	0	1	1	1	0	0	0	0	0	0	0	0	0	0
BC	BC-B322	BC-BB322-I	ERX4784984	ERR4920075	ERS5229805 (SAMEA7472110)	Escherichia coli	Y	GNB	1891	B1	O121	H7	O121:H7	Inborn	inborn birth cohort	alive	60	1	EOS	2016-06-17	Yes	Emergency	Emergency C-section			0	6	1	2	0	1	0	0	0	2	0	1	0	1	0	0	0	0	0	0	0	0	0	0
ES	ESI-B0926	ESI-BB0926-I1	ERX4784985	ERR4920076	ERS5229806 (SAMEA7472111)	Escherichia coli	Y	GNB	29	B1	O4	H1	O4:H1	Inborn	inborn birth cohort	alive	27	1	EOS	2017-08-15	Yes	Emergency	Emergency C-section			0	3	0	0	0	0	0	0	0	0	0	1	0	0	0	0	0	0	0	0	0	0	0	0
ES	ESI-B1343A	ESI-BB1343a-I1	ERX4784986	ERR4920077	ERS5229917 (SAMEA7472222)	Escherichia coli	Y	GNB	69	D	O34	H9	O34:H9	Inborn	inborn birth cohort	deceased	6	0	EOS	2017-10-05	No	NA	No			0	5	0	1	0	0	0	0	0	2	0	0	0	1	0	0	0	0	0	0	0	0	0	0
ES	ESO-B0396	ESO-BB0396-I1	ERX4784987	ERR4920078	ERS5229925 (SAMEA7472230)	Escherichia coli	Y	GNB	69	D	O15	H18	O15:H18	Inborn	inborn birth cohort	alive	58	0	EOS	2017-06-07	Yes	Emergency	Emergency C-section			2	5	0	0	0	2	1	1	0	1	0	1	0	1	0	0	0	0	1	0	0	0	0	0
ES	ESS-B0116	ESS-BB0116-I1	ERX4784988	ERR4920079	ERS5229946 (SAMEA7472251)	Escherichia coli	Y	GNB	10	A	O8	H25	O8:H25	Outborn	non-inborn birth cohort	alive	26	1	EOS	2017-05-31	ND	ND	ND			2	5	0	0	0	1	1	1	0	0	0	1	0	1	0	0	0	0	1	0	0	0	0	0
ES	ESS-B0140	ESS-BB0140-I1	ERX4784989	ERR4920080	ERS5229948 (SAMEA7472253)	Escherichia coli	Y	GNB	210	B1	O169	H6	H6	ND	non-inborn birth cohort	alive	59	0	EOS	2017-06-10	ND	ND	ND			0	4	0	0	0	0	0	0	1	0	0	1	0	0	0	0	0	0	0	0	0	0	0	0
ES	ESS-B0187	ESS-BB0187-I1	ERX4784990	ERR4920081	ERS5229969 (SAMEA7472274)	Escherichia coli	Y	GNB	4363	B2	O4	H1	O4:H1	Outborn	non-inborn birth cohort	alive	59	2	EOS	2017-07-01	ND	ND	ND			0	3	0	0	0	0	0	0	0	0	0	1	0	0	0	0	0	0	0	0	0	0	0	0
ES	ESS-B0281	ESS-BB0281-I1	ERX4784991	ERR4920082	ERS5229975 (SAMEA7472280)	Escherichia coli	Y	GNB	29	B1	O34	H9	O34:H9	Outborn	non-inborn birth cohort	alive	60	1	EOS	2017-08-14	ND	ND	ND			0	5	0	1	0	0	0	0	0	2	0	0	0	1	0	0	0	0	0	0	0	0	0	0
IN	IN-B42	IN-BB42-I	ERX4784992	ERR4920083	ERS5229976 (SAMEA7472281)	Escherichia coli	Y	GNB	410	C	O14	H9	O14:H9	Inborn	inborn birth cohort	deceased	6	2	EOS	2017-07-17	Yes	Planned	Planned C-section			2	5	0	0	0	1	1	1	0	2	1	1	0	1	0	0	0	0	0	0	0	0	2	0
NK	NK-B1493	NK-BB1493-I	ERX4784993	ERR4920084	ERS5229978 (SAMEA7472283)	Escherichia coli	Y	GNB	48	A	O15	H4	O15:H4	Outborn	non-inborn birth cohort	deceased	16	2	EOS	2017-06-19	No	NA	No			2	5	0	0	0	2	1	1	0	3	0	1	0	1	0	0	0	0	0	0	0	0	0	0
NK	NK-B1506	NK-BB1506-I	ERX4784994	ERR4920085	ERS5229979 (SAMEA7472284)	Escherichia coli	Y	GNB	69	D	O15	H18	O15:H18	ND	non-inborn birth cohort	alive	16	2	EOS	2017-06-22	No	NA	Other assisted birth			2	5	0	0	0	2	1	1	1	0	0	1	0	0	0	0	0	0	1	0	0	0	0	0
NK	NK-B1648	NK-BB1648-I	ERX4784995	ERR4920086	ERS5229985 (SAMEA7472290)	Escherichia coli	Y	GNB	10	A	O90	H21	O90:H21	Outborn	non-inborn birth cohort	alive	60	2	EOS	2017-08-21	No	NA	No			0	4	0	0	0	1	0	1	0	4	0	1	0	0	1	0	0	0	0	0	0	0	0	0
NN	NN-B1672	NN-BB1672-I	ERX4784996	ERR4920087	ERS5229993 (SAMEA7472298)	Escherichia coli	Y	GNB	10	A	O12	H4	O12:H4	Inborn	inborn birth cohort	alive	57	1	EOS	2017-06-19	No	NA	No			2	5	0	0	0	1	1	1	0	3	0	1	1	1	0	0	0	1	1	0	0	0	0	0
PC	PC-B442	PC-BB442-I3	ERX4784997	ERR4920088	ERS5230035 (SAMEA7472340)	Escherichia coli	Y	GNB	410	C	O131	H9	O131:H9	Inborn	inborn birth cohort	deceased	1	0	EOS	2017-10-10	Yes	Emergency	Emergency C-section			1	5	0	1	0	1	1	1	0	1	1	1	0	1	0	0	0	0	0	1	0	0	0	0
PP	PP-B1809	PP-BB1809-I	ERX4784998	ERR4920089	ERS5230039 (SAMEA7472344)	Escherichia coli	Y	GNB	2797	A	O120	H48	O120:H48	Inborn	inborn birth cohort	alive	ND	1	EOS	2016-07-02	No	NA	No			3	4	0	0	1	1	1	1	0	0	0	0	0	1	0	0	0	0	0	0	0	0	0	1
PP	PP-B1829	PP-BB1829-I	ERX4784999	ERR4920090	ERS5230053 (SAMEA7472358)	Escherichia coli	Y	GNB	3075	D	NA	H30	H30	Inborn	inborn birth cohort	untraceable	ND	0	EOS	2016-07-11	No	NA	No			0	5	1	0	0	0	0	0	0	0	0	0	1	1	0	0	0	0	0	0	0	0	0	0
PP	PP-B5020	PP-BB5020-I	ERX4785000	ERR4920091	ERS5230055 (SAMEA7472360)	Escherichia coli	Y	GNB	1408	A	O129/O13	H30	O129/O13:H30	Inborn	inborn birth cohort	alive	7	1	EOS	2017-02-22	No	NA	No			2	6	1	0	0	0	0	1	0	0	0	1	0	0	0	0	0	0	0	0	0	0	0	0
PP	PP-B6266	PP-BB6266-I	ERX4785001	ERR4920092	ERS5230056 (SAMEA7472361)	Escherichia coli	Y	GNB	405	D	O102	H6	O102:H6	Inborn	inborn birth cohort	alive	ND	2	EOS	2017-06-04	Yes	Emergency	Emergency C-section			5	6	0	1	1	2	1	1	0	4	1	1	0	1	1	0	0	0	0	0	0	0	0	0
RK	RK-B1495	RK-BB1495-I	ERX4785002	ERR4920093	ERS5230071 (SAMEA7472376)	Escherichia coli	Y	GNB	450	A	O45	H16	O45:H16	Inborn	non-inborn birth cohort	deceased	1	1	EOS	2017-05-15	No	NA	Other assisted birth			2	5	0	0	0	1	0	0	0	4	1	1	0	1	0	0	0	0	0	0	0	1	0	0
RK	RK-B2006	RK-BB2006-I	ERX4785003	ERR4920094	ERS5230074 (SAMEA7472379)	Escherichia coli	Y	GNB	278	B1	O99	H7	O99:H7	Inborn	inborn birth cohort	alive	7	0	EOS	2017-09-27	Yes	Emergency	Emergency C-section			0	4	0	0	0	0	0	0	0	0	0	0	0	1	0	0	0	0	0	0	0	0	0	0
RK	RK-B62	RK-BB62-I	ERX4785004	ERR4920095	ERS5230076 (SAMEA7472381)	Escherichia coli	Y	GNB	517	B1	O160	H19	O160:H19	Outborn	non-inborn birth cohort	alive	6	1	EOS	2016-03-11	No	NA	Other assisted birth			0	4	1	0	0	1	1	0	0	1	0	1	0	0	0	0	0	0	0	0	0	0	0	0
RK	RK-B64	RK-BB64-I	ERX4785005	ERR4920096	ERS5230078 (SAMEA7472383)	Escherichia coli	Y	GNB	517	B1	O160	H19	O160:H19	Inborn	inborn birth cohort	alive	5	1	EOS	2016-03-12	Yes	Emergency	Emergency C-section			0	5	1	0	0	1	1	1	0	1	0	1	0	0	0	0	0	0	0	0	0	0	0	0
RK	RK-B659	RK-BB659-I	ERX4785006	ERR4920097	ERS5230081 (SAMEA7472386)	Escherichia coli	Y	GNB	636	B2	O21	H7	O21:H7	Inborn	inborn birth cohort	alive	6	1	EOS	2016-11-06	Yes	Emergency	Emergency C-section			3	4	0	0	0	1	1	1	0	3	1	1	0	1	0	0	0	0	1	0	0	0	0	0
RK	RK-B973	RK-BB973-I	ERX4785007	ERR4920098	ERS5230082 (SAMEA7472387)	Escherichia coli	Y	GNB	10	A	NA	H46	H46	Inborn	inborn birth cohort	alive	31	1	EOS	2016-04-15	No	NA	Other assisted birth			0	4	0	0	0	0	0	0	0	0	1	0	1	1	0	0	0	0	0	0	0	0	0	0
RU	RU-B105B	RU-BB105b-I	ERX4785008	ERR4920099	ERS5230086 (SAMEA7472391)	Escherichia coli	Y	GNB	778	D	O86	H18	O86:H18	Inborn	inborn birth cohort	alive	22	1	EOS	2016-06-16	No	NA	No			2	3	0	1	0	1	1	1	0	4	1	1	0	1	0	0	0	0	1	0	0	0	0	0
ZAT	ZAT-B1715	ZAT-BB1715-I1	ERX4785009	ERR4920100	ERS5230089 (SAMEA7472394)	Escherichia coli	Y	GNB	131	B2	O31	H4	O31:H4	Inborn	inborn birth cohort	alive	60	0	EOS	2017-02-11	No	NA	No			4	5	0	1	0	2	1	1	0	3	1	1	0	1	0	0	0	0	0	0	0	0	0	0
BC	BC-B312	BC-BB312-I	ERX4785010	ERR4920101	ERS5230092 (SAMEA7472397)	Escherichia coli	Y	GNB	167	A	O32	H9	O32:H9	Outborn	non-inborn birth cohort	alive	60	17	LOS	2016-06-11	No	NA	No	blaNDM-5		4	7	0	1	0	2	0	1	0	2	1	1	0	1	0	0	0	0	0	0	0	0	0	0
ES	ESS-B0186	ESS-BB0186-I1	ERX4785011	ERR4920102	ERS5230098 (SAMEA7472403)	Escherichia coli	Y	GNB	4363	B2	O169-Gp16	H19	O169-Gp16:H19	Outborn	non-inborn birth cohort	alive	59	6	LOS	2017-07-01	ND	ND	ND			0	4	0	0	0	0	0	0	0	1	0	0	0	0	0	0	0	0	0	0	0	0	0	0
ES	ESS-B0379A	ESS-BB0379a-I1	ERX4785012	ERR4920103	ERS5230103 (SAMEA7472408)	Escherichia coli	Y	GNB	90	C	O8	H9	O8:H9	Outborn	non-inborn birth cohort	deceased	ND	6	LOS	2017-09-28	No	NA	No			3	6	0	1	1	1	1	1	0	3	1	1	0	1	0	1	1	0	0	0	0	0	0	0
IN	IN-B133A	IN-BB133a-I	ERX4785013	ERR4920104	ERS5230115 (SAMEA7472420)	Escherichia coli	Y	GNB	167	A	O32	H33	O32:H33	Outborn	non-inborn birth cohort	alive	60	15	LOS	2017-08-01	No	NA	No	blaNDM-5		3	8	0	2	1	1	0	1	0	0	1	1	0	1	0	1	0	0	0	0	0	0	0	1
NK	NK-B1032	NK-BB1032-I	ERX4785014	ERR4920105	ERS5230122 (SAMEA7472427)	Escherichia coli	Y	GNB	504	B2	O156	H7	O156:H7	Outborn	non-inborn birth cohort	deceased	18	4	LOS	2017-01-09	No	NA	Other assisted birth			2	2	0	0	0	1	1	1	0	2	0	1	1	1	0	0	0	1	0	0	0	0	0	0
NK	NK-B1039	NK-BB1039-I	ERX4785015	ERR4920106	ERS5230136 (SAMEA7472441)	Escherichia coli	Y	GNB	73	B2	O45	H1	O45:H1	Outborn	non-inborn birth cohort	alive	34	21	LOS	2017-01-14	No	NA	No			2	3	0	0	0	2	1	1	0	3	1	1	0	1	0	0	0	0	1	0	0	0	0	0
NK	NK-B1058	NK-BB1058-I	ERX4785016	ERR4920107	ERS5230140 (SAMEA7472445)	Escherichia coli	Y	GNB	167	A	O32	H21	O32:H21	Outborn	non-inborn birth cohort	deceased	22	8	LOS	2017-01-20	No	NA	No			4	5	0	2	1	2	1	1	0	0	1	1	0	1	0	0	0	0	0	0	0	0	0	0
NK	NK-B1222	NK-BB1222-I	ERX4785017	ERR4920108	ERS5230154 (SAMEA7472459)	Escherichia coli	Y	GNB	223	B1	O132	H16	O132:H16	Outborn	non-inborn birth cohort	deceased	7	5	LOS	2017-03-09	No	NA	No			2	5	0	0	0	1	1	0	0	0	0	1	0	1	0	1	0	1	1	0	0	0	0	0
NK	NK-B1339	NK-BB1339-I	ERX4785018	ERR4920109	ERS5230161 (SAMEA7472466)	Escherichia coli	Y	GNB	52	A	O16	H14	O16:H14	Outborn	non-inborn birth cohort	deceased	3	3	LOS	2017-04-15	No	NA	No			0	2	0	0	0	0	0	0	0	6	0	1	0	1	0	0	0	0	0	0	0	0	0	0
NK	NK-B1367	NK-BB1367-I	ERX4785019	ERR4920110	ERS5230180 (SAMEA7472485)	Escherichia coli	Y	GNB	10	A	NA	H10	H10	Outborn	non-inborn birth cohort	untraceable	ND	3	LOS	2017-04-26	No	NA	No			2	5	0	0	0	0	1	0	0	3	0	0	0	1	0	0	1	0	0	0	0	0	0	0
NK	NK-B1414	NK-BB1414-I	ERX4785020	ERR4920111	ERS5230199 (SAMEA7472504)	Escherichia coli	Y	GNB	297	D?	NA	H49	H49	Outborn	non-inborn birth cohort	alive	17	4	LOS	2017-05-12	No	NA	No			0	4	0	0	0	0	1	0	0	0	0	1	0	0	0	0	0	0	0	0	0	0	0	0
NK	NK-B1437	NK-BB1437-I	ERX4785021	ERR4920112	ERS5230211 (SAMEA7472516)	Escherichia coli	Y	GNB	52	A	O5	H14	O5:H14	ND	non-inborn birth cohort	deceased	17	3	LOS	2017-05-22	No	NA	No			2	4	0	0	0	1	0	0	0	4	0	1	0	1	0	0	0	0	0	0	0	0	0	0
NK	NK-B1443A	NK-BB1443a-I	ERX4785022	ERR4920113	ERS5230218 (SAMEA7472523)	Escherichia coli	Y	GNB	3018	E	O137-Gp1	H41	O137-Gp1:H41	Outborn	non-inborn birth cohort	untraceable	21	7	LOS	2017-05-24	No	NA	No			2	6	0	0	0	1	1	1	0	2	0	0	0	0	0	0	1	0	0	0	0	0	0	1
NK	NK-B1592	NK-BB1592-I	ERX4785023	ERR4920114	ERS5230220 (SAMEA7472525)	Escherichia coli	Y	GNB	73	B2	O6	H1	O6:H1	Outborn	non-inborn birth cohort	alive	21	7	LOS	2017-07-27	No	NA	No			3	3	0	0	0	1	0	1	0	1	0	1	0	0	0	0	0	0	0	0	0	0	0	0
NK	NK-B1862	NK-BB1862-I	ERX4785024	ERR4920115	ERS5230225 (SAMEA7472530)	Escherichia coli	Y	GNB	10	A	O92	H2	O92:H2	Outborn	non-inborn birth cohort	alive	25	11	LOS	2017-10-05	No	NA	No			2	4	1	0	0	1	0	1	0	2	0	0	0	0	1	0	0	0	0	0	0	0	0	0
NK	NK-B7040A	NK-BB7040a-I	ERX4785025	ERR4920116	ERS5230268 (SAMEA7472573)	Escherichia coli	Y	GNB	131	B2	O16	H5	O16:H5	Outborn	non-inborn birth cohort	alive	56	42	LOS	2017-11-14	No	NA	No			4	5	0	1	0	2	1	1	0	0	0	1	0	1	1	0	0	1	0	0	0	0	0	0
NN	NN-B114	NN-BB114-I	ERX4785026	ERR4920117	ERS5230269 (SAMEA7472574)	Escherichia coli	Y	GNB	131	B2	O31	H4	O31:H4	Inborn	non-inborn birth cohort	deceased	20	12	LOS	2015-12-16	Yes	Emergency	Emergency C-section			2	5	0	0	0	1	1	1	0	2	0	0	0	0	0	0	0	0	1	0	0	0	0	0
NN	NN-B1554	NN-BB1554r1-I1	ERX4785027	ERR4920118	ERS5230320 (SAMEA7472625)	Escherichia coli	Y	GNB	127	B2	O6	H4	O6:H4	Inborn	inborn birth cohort	deceased	20	9	LOS	2017-02-23	No	NA	No			2	4	0	1	0	1	1	1	0	1	1	1	0	1	0	0	0	0	1	0	0	0	0	0
NN	NN-B1565	NN-BB1565-I	ERX4785028	ERR4920119	ERS5230322 (SAMEA7472627)	Escherichia coli	Y	GNB	73	B2	O6	H1	O6:H1	Outborn	non-inborn birth cohort	alive	10	4	LOS	2017-03-05	No	NA	No			3	4	0	0	1	1	1	1	0	1	0	0	0	1	0	0	0	0	1	0	0	0	0	0
NN	NN-B1634	NN-BB1634-I	ERX4785029	ERR4920120	ERS5230338 (SAMEA7472643)	Escherichia coli	Y	GNB	10	A	O117	H10	O117:H10	Outborn	non-inborn birth cohort	deceased	4	3	LOS	2017-05-08	No	NA	No			2	5	0	0	0	1	1	0	0	0	0	1	0	1	0	0	0	1	1	0	0	0	0	0
NN	NN-B499	NN-BB499-I	ERX4785030	ERR4920121	ERS5230382 (SAMEA7472688)	Escherichia coli	Y	GNB	69	D	O15	H18	O15:H18	Outborn	non-inborn birth cohort	alive	8	3	LOS	2016-11-27	No	NA	No			2	5	0	0	0	2	1	1	0	0	0	1	0	0	1	0	0	1	1	0	0	0	0	0
NW	NW-B185	NW-BB185-I1	ERX4785031	ERR4920122	ERS5230395 (SAMEA7472701)	Escherichia coli	Y	GNB	127	B2	O6	H31	O6:H31	Outborn	non-inborn birth cohort	alive	32	4	LOS	2017-10-19	No	NA	No			2	3	0	1	0	1	1	1	0	0	1	1	0	1	0	0	0	0	1	0	0	0	0	0
PC	PC-B354B	PC-BB354b-I2	ERX4785032	ERR4920123	ERS5230408 (SAMEA7472714)	Escherichia coli	Y	GNB	410	C	O131	H9	O131:H9	Inborn	inborn birth cohort	deceased	4	3	LOS	2017-08-28	Yes	Emergency	Emergency C-section			1	5	0	1	0	1	1	0	0	1	1	1	0	1	0	0	0	0	0	1	0	0	0	0
PP	PP-B2812	PP-BB2812-I	ERX4785033	ERR4920124	ERS5230446 (SAMEA7472752)	Escherichia coli	Y	GNB	405	D	NA	H6	H6	Inborn	inborn birth cohort	deceased	ND	4	LOS	2016-10-03	No	NA	No			3	5	0	1	0	1	1	0	0	2	1	1	0	1	0	1	0	1	0	0	0	0	0	0
PP	PP-B4812	PP-BB4812-I	ERX4785034	ERR4920125	ERS5230484 (SAMEA7472790)	Escherichia coli	Y	GNB	2166	B1	O76	H19	O76:H19	Inborn	inborn birth cohort	alive	60	3	LOS	2017-01-29	No	NA	Other assisted birth			0	4	0	0	0	0	0	0	0	0	0	0	0	0	0	0	0	0	0	0	0	0	0	0
PP	PP-B7106	PP-BB7106-I	ERX4785035	ERR4920126	ERS5230533 (SAMEA7472839)	Escherichia coli	Y	GNB	10	A	O29	H6	O29:H6	Outborn	non-inborn birth cohort	deceased	ND	3	LOS	2017-08-07	No	NA	Other assisted birth			3	5	1	0	0	1	0	1	0	1	0	1	1	1	0	0	0	0	0	0	0	0	0	0
RK	RK-B103	RK-BB103-I	ERX4785036	ERR4920127	ERS5230537 (SAMEA7472843)	Escherichia coli	Y	GNB	131	B2	O31	H4	O31:H4	Inborn	non-inborn birth cohort	alive	27	23	LOS	2016-04-17	No	NA	Other assisted birth			4	3	0	1	1	2	0	2	0	0	1	1	0	1	0	0	0	0	1	0	0	0	0	0
RK	RK-B111	RK-BB111-I	ERX4785037	ERR4920128	ERS5230541 (SAMEA7472847)	Escherichia coli	Y	GNB	88	C	O8	H4	O8:H4	Outborn	non-inborn birth cohort	alive	10	3	LOS	2016-05-04	No	NA	Other assisted birth			3	5	0	0	1	1	1	1	0	0	0	0	0	0	0	0	0	0	1	0	0	0	0	0
RK	RK-B1384	RK-BB1384-I	ERX4785038	ERR4920129	ERS5230544 (SAMEA7472850)	Escherichia coli	Y	GNB	167	A	O32	H4	O32:H4	Inborn	inborn birth cohort	alive	4	4	LOS	2017-04-26	Yes	Emergency	Emergency C-section			3	6	0	1	2	1	1	1	0	4	1	1	0	0	0	0	0	0	0	0	0	0	0	0
RK	RK-B1981	RK-BB1981-I	ERX4785039	ERR4920130	ERS5230550 (SAMEA7472856)	Escherichia coli	Y	GNB	278	B1	O99	H7	O99:H7	Outborn	non-inborn birth cohort	alive	17	13	LOS	2017-09-18	No	NA	Other assisted birth			0	4	0	0	0	0	0	0	0	0	0	0	0	1	0	0	0	0	0	0	0	0	0	0
RK	RK-B2246	RK-BB2246-I	ERX4785040	ERR4920131	ERS5230551 (SAMEA7472857)	Escherichia coli	Y	GNB	147	A?	O112	NA	O112	Inborn	inborn birth cohort	alive	6	3	LOS	2017-11-30	No	NA	Other assisted birth			2	4	0	0	0	1	1	1	0	2	0	0	0	1	0	0	0	0	0	0	0	0	0	0
RK	RK-B239	RK-BB239-I	ERX4785041	ERR4920132	ERS5230555 (SAMEA7472861)	Escherichia coli	Y	GNB	778	D	O86	H18	O86:H18	Outborn	non-inborn birth cohort	alive	14	9	LOS	2016-06-14	No	NA	Other assisted birth			2	5	0	1	0	1	1	1	0	4	1	1	0	1	0	0	0	0	1	0	0	0	0	0
RK	RK-B69	RK-BB69-I	ERX4785042	ERR4920133	ERS5230556 (SAMEA7472862)	Escherichia coli	Y	GNB	517	B1	NA	H19	H19	Inborn	non-inborn birth cohort	alive	16	12	LOS	2016-03-17	Yes	Emergency	Emergency C-section			0	6	0	0	0	1	0	0	0	1	0	1	0	0	0	0	0	0	0	0	0	0	0	0
RK	RK-B798	RK-BB798-I	ERX4785043	ERR4920134	ERS5230567 (SAMEA7472873)	Escherichia coli	Y	GNB	120	A?	O8	H21	O8:H21	Inborn	inborn birth cohort	alive	12	3	LOS	2017-01-11	Yes	Emergency	Emergency C-section			1	5	0	0	0	0	1	1	0	1	1	1	1	1	0	0	0	0	0	0	1	0	0	0
RK	RK-B91	RK-BB91-I	ERX4785044	ERR4920135	ERS5230570 (SAMEA7472876)	Escherichia coli	Y	GNB	778	D	NA	H18	H18	Inborn	non-inborn birth cohort	alive	3	3	LOS	2016-04-04	No	NA	Other assisted birth			2	5	0	1	0	1	1	1	0	3	1	1	0	1	0	0	0	0	1	0	0	0	0	0
RU	RU-B339	RU-BB339-I	ERX4785045	ERR4920136	ERS5230571 (SAMEA7472877)	Escherichia coli	Y	GNB	167	A	O32	H10	O32:H10	Outborn	non-inborn birth cohort	alive	60	23	LOS	2016-11-21	Yes	Emergency	Emergency C-section			3	6	1	1	1	2	1	1	0	0	1	1	0	0	0	0	0	0	0	0	0	0	0	1
ZAT	ZAT-B1448	ZAT-BB1448-I1	ERX4785046	ERR4920137	ERS5230572 (SAMEA7472878)	Escherichia coli	Y	GNB	62	F	O7	H45	O7:H45	Inborn	inborn birth cohort	untraceable	60	6	LOS	2017-12-25	Yes	Emergency	Emergency C-section			1	3	0	0	0	1	0	1	0	4	0	1	0	1	0	0	0	0	0	0	0	0	0	0
ZAT	ZAT-B2049	ZAT-BB2049-I1	ERX4785047	ERR4920138	ERS5230579 (SAMEA7472885)	Escherichia coli	Y	GNB	1193	B2	O75	H5	O75:H5	Inborn	inborn birth cohort	untraceable	60	27	LOS	2017-06-04	Yes	Emergency	Emergency C-section			2	3	0	0	0	1	0	1	0	3	1	0	0	0	1	0	0	0	1	0	0	0	0	0
ZAT	ZAT-B2734	ZAT-BB2734-I2	ERX4785048	ERR4920139	ERS5230584 (SAMEA7472890)	Escherichia coli	Y	GNB	1193	B2	O75	H5	O75:H5	Inborn	inborn birth cohort	alive	60	41	LOS	2017-08-28	Yes	Emergency	Emergency C-section			3	4	0	0	0	2	0	1	1	3	1	1	0	1	0	0	0	0	0	0	0	0	0	0
ZAT	ZAT-B86A	ZAT-BB86a-I1	ERX4785049	ERR4920140	ERS5230587 (SAMEA7472893)	Escherichia coli	Y	GNB	404	B2	O75	H5	O75:H5	Outborn	non-inborn birth cohort	untraceable	60	15	LOS	2016-03-11	Yes	Emergency	Emergency C-section			0	0	0	0	0	1	0	0	0	0	0	0	0	0	0	0	0	0	0	0	2	0	0	0
ES	ESO-B1364	ESO-BB1364-I1	ERX4785050	ERR4920141	ERS5230589 (SAMEA7472895)	Escherichia coli	Y	GNB	58	B1	O15	H18	O15:H18	Inborn	inborn birth cohort	alive	60	ND	ND	ND	No	NA	No			2	5	0	0	1	1	1	1	0	0	0	1	0	1	0	0	0	1	0	0	0	0	0	0
ES	ESS-B0142	ESS-BB0142-I1	ERX4785051	ERR4920142	ERS5230598 (SAMEA7472904)	Escherichia coli	Y	GNB	210	B1	O169-Gp16	H19	O169-Gp16:H19	Outborn	non-inborn birth cohort	alive	59	ND	ND	ND	ND	ND	ND			0	4	0	0	0	0	0	0	1	2	0	0	0	0	0	0	0	0	0	0	0	0	0	0
NN	NN-B187	NN-BB187-I	ERX4785052	ERR4920143	ERS5230618 (SAMEA7472924)	Escherichia coli	Y	GNB	131	B2	O16	H5	O16:H5	Inborn	inborn birth cohort	alive	0	ND	ND	ND	Yes	Emergency	Emergency C-section			3	4	0	1	0	2	1	1	0	0	1	1	0	1	0	0	0	0	0	0	0	0	0	0
PC	PC-B486	PC-BB486-I1	ERX4785053	ERR4920144	ERS5230620 (SAMEA7472926)	Escherichia coli	Y	GNB	410	C	O131	H9	O131:H9	Inborn	inborn birth cohort	alive	ND	ND	ND	ND	Yes	Emergency	Emergency C-section			1	5	0	1	0	1	1	1	0	1	1	1	0	1	0	0	0	0	0	1	0	0	0	0
PP	PP-B2700	PP-BB2700-I	ERX4785054	ERR4920145	ERS5230627 (SAMEA7472933)	Escherichia coli	Y	GNB	410	C	O29	H9	O29:H9	Inborn	inborn birth cohort	untraceable	ND	ND	ND	ND	No	NA	No		blaOXA-181	3	8	1	1	1	0	0	1	0	3	1	1	0	0	0	0	0	0	0	0	0	2	2	1
PP	PP-B3167	PP-BB3167-I	ERX4785055	ERR4920146	ERS5230635 (SAMEA7472941)	Escherichia coli	Y	GNB	1431	B1	O8	H19	O8:H19	Inborn	inborn birth cohort	alive	21	ND	ND	ND	Yes	Emergency	Emergency C-section			2	6	1	0	0	1	1	1	0	0	0	0	0	0	0	0	0	0	0	0	0	0	2	1
PP	PP-B5340	PP-BB5340-I	ERX4785056	ERR4920147	ERS5230636 (SAMEA7472942)	Escherichia coli	Y	GNB	10	A	O160	H4	O160:H4	Inborn	inborn birth cohort	alive	ND	ND	ND	ND	Yes	Emergency	Emergency C-section			1	5	1	1	0	0	0	1	0	1	0	0	0	1	0	0	0	0	0	0	0	0	0	0
ZAT	ZAT-B279	ZAT-BB279-I3	ERX4785057	ERR4920148	ERS5230645 (SAMEA7472951)	Escherichia coli	Y	GNB	131	B2	O31	H4	O31:H4	Inborn	inborn birth cohort	deceased	0	ND	ND	ND	Yes	Emergency	Emergency C-section			2	4	0	0	0	1	0	0	0	0	0	1	0	1	0	0	0	0	1	0	0	0	0	0
[truncated: 161 more columns]
